# Supplementary material for: Meta-analysis of gene expression microarrays with missing replicates
Source: BMC Bioinformatics. 2011 Mar 24;12:84. doi: 10.1186/1471-2105-12-84 (PMC3224118; doi:10.1186/1471-2105-12-84)
Supplement: Additional file 3 — Ranked GO List. This additional file contains the full lists of GO terms which are ranked according to their significance in the breast cancer datasets. The GO terms for the gold standard, IGM, INTERSECTION and IGNORE methods are all included in this table. [file 1471-2105-12-84-S3.XLS]

## Sheet: Sheet1
gold standard			IGM			INTERSECTION			IGNORE
GO Term	p-value		GO Term	p-value		GO Term	p-value		GO Term	p-value
phosphoinositide-mediated signaling	3.87e-14		phosphoinositide-mediated signaling	1.24e-13		phosphoinositide-mediated signaling	0.0027		phosphoinositide-mediated signaling	2.44e-11
mitotic chromosome condensation	5.61e-13		mitotic chromosome condensation	2.14e-11		mitotic chromosome condensation	0.00534		mitotic chromosome condensation	1.47e-08
DNA replication	1.22e-08		spindle organization	1.48e-08		regulation of cyclin-dependent protein kinase activity	0.0133		spindle organization	1.91e-08
spindle organization	1.53e-08		DNA replication	1.53e-08		DNA repair	0.0147		DNA replication	4.13e-06
regulation of cyclin-dependent protein kinase activity	1.95e-08		DNA repair	1.68e-07		positive regulation of ubiquitin-protein ligase activity during mitotic cell cycle	0.0166		DNA repair	1.23e-05
DNA repair	5.44e-08		G2 phase of mitotic cell cycle	3.19e-07		DNA replication	0.0187		G2 phase of mitotic cell cycle	2.56e-05
anaphase-promoting complex-dependent proteasomal ubiquitin-dependent protein catabolic process	1.17e-07		regulation of cyclin-dependent protein kinase activity	9.78e-07		anaphase-promoting complex-dependent proteasomal ubiquitin-dependent protein catabolic process	0.0196		cell proliferation	5.12e-05
positive regulation of ubiquitin-protein ligase activity during mitotic cell cycle	1.6e-07		anaphase-promoting complex-dependent proteasomal ubiquitin-dependent protein catabolic process	3.06e-06		spindle organization	0.0425		regulation of cyclin-dependent protein kinase activity	5.87e-05
G2 phase of mitotic cell cycle	2.03e-07		positive regulation of ubiquitin-protein ligase activity during mitotic cell cycle	5.34e-06		RNA splicing	0.0464		establishment of mitotic spindle localization	7.27e-05
dendrite development	6.79e-06		establishment of mitotic spindle localization	4.39e-05		negative regulation of ubiquitin-protein ligase activity during mitotic cell cycle	0.0475		mitosis	9.26e-05
negative regulation of ubiquitin-protein ligase activity during mitotic cell cycle	7.85e-06		cell proliferation	5.71e-05		G2 phase of mitotic cell cycle	0.049		anaphase-promoting complex-dependent proteasomal ubiquitin-dependent protein catabolic process	9.74e-05
negative regulation of lymphocyte proliferation	1.94e-05		glycolate metabolic process	0.000131		cell proliferation	0.0556		positive regulation of ubiquitin-protein ligase activity during mitotic cell cycle	0.000242
RNA splicing	3.26e-05		muscle hypertrophy	0.000131		spliceosomal snRNP biogenesis	0.0671		positive regulation of mitotic metaphase/anaphase transition	0.000406
cell proliferation	3.97e-05		myoblast proliferation	0.000131		mitosis	0.0778		mitotic sister chromatid segregation	0.000814
establishment of mitotic spindle localization	4.29e-05		myotube cell development	0.000131		protein folding	0.0937		cell cycle	0.00113
glycolate metabolic process	4.29e-05		regulation of steroid hormone receptor signaling pathway	0.000131		dendrite development	0.0967		kinetochore assembly	0.00148
muscle hypertrophy	4.29e-05		satellite cell maintenance involved in skeletal muscle regeneration	0.000131		apoptosis	0.0993		double-strand break repair via homologous recombination	0.00175
myoblast proliferation	4.29e-05		negative regulation of ubiquitin-protein ligase activity during mitotic cell cycle	0.000134		negative regulation of apoptosis	0.117		negative regulation of ubiquitin-protein ligase activity during mitotic cell cycle	0.0026
myotube cell development	4.29e-05		kinetochore assembly	0.00026		nucleotide-excision repair, DNA gap filling	0.12		protein complex localization	0.00266
regulation of steroid hormone receptor signaling pathway	4.29e-05		positive regulation of mitotic metaphase/anaphase transition	0.000487		cell cycle	0.136		mitotic chromosome movement towards spindle pole	0.00327
satellite cell maintenance involved in skeletal muscle regeneration	4.29e-05		negative regulation of smooth muscle cell apoptosis	0.000488		negative regulation of lymphocyte proliferation	0.139		apoptosis	0.00381
regulation of viral genome replication	6.33e-05		mitotic sister chromatid segregation	0.000515		cell differentiation	0.151		positive regulation of retroviral genome replication	0.00397
spliceosomal snRNP biogenesis	7.87e-05		mitosis	0.000596		regulation of viral genome replication	0.169		negative regulation of sister chromatid cohesion	0.00486
kinetochore assembly	0.0002		DNA replication checkpoint	0.000598		DNA replication checkpoint	0.18		mitotic cell cycle spindle assembly checkpoint	0.00542
negative regulation of smooth muscle cell apoptosis	0.0002		RNA splicing	0.000724		negative regulation of transcription	0.187		traversing start control point of mitotic cell cycle	0.00644
mitosis	0.000205		positive regulation of Ras protein signal transduction	0.000763		double-strand break repair via homologous recombination	0.19		mitotic cell cycle checkpoint	0.00681
DNA replication checkpoint	0.000331		double-strand break repair via homologous recombination	0.000785		positive regulation of Ras protein signal transduction	0.191		mitotic spindle elongation	0.00689
establishment or maintenance of microtubule cytoskeleton polarity	0.00053		protein complex localization	0.000807		negative regulation of DNA replication	0.195		DNA replication checkpoint	0.00692
metaphase plate congression	0.00053		DNA damage response, signal transduction by p53 class mediator resulting in cell cycle arrest	0.000903		cell aging	0.197		mitotic spindle organization	0.00723
positive regulation of mitotic metaphase/anaphase transition	0.00053		proteoglycan biosynthetic process	0.0012		DNA damage response, signal transduction by p53 class mediator resulting in cell cycle arrest	0.2		metaphase plate congression	0.0103
protein complex localization	0.00053		spliceosomal snRNP biogenesis	0.00142		establishment of mitotic spindle localization	0.202		regulation of striated muscle development	0.0103
regulation of striated muscle development	0.00053		regulation of viral genome replication	0.0015		response to drug	0.203		M phase specific microtubule process	0.0122
proteoglycan biosynthetic process	0.000563		regulation of multicellular organism growth	0.00225		cell motion	0.213		apoptotic chromosome condensation	0.0144
positive regulation of Ras protein signal transduction	0.000617		apoptosis	0.00251		mitotic sister chromatid segregation	0.214		DNA ligation	0.0209
apoptosis	0.000702		positive regulation of smooth muscle cell migration	0.00258		establishment or maintenance of microtubule cytoskeleton polarity	0.215		protein refolding	0.0218
protein folding	0.00105		metaphase plate congression	0.00263		mitotic spindle organization	0.218		establishment or maintenance of microtubule cytoskeleton polarity	0.0232
double-strand break repair via homologous recombination	0.00106		regulation of striated muscle development	0.00263		glycolate metabolic process	0.223		cytokinesis	0.0243
mitotic sister chromatid segregation	0.00106		cell cycle	0.00266		muscle hypertrophy	0.223		negative regulation of DNA replication	0.0244
negative regulation of apoptosis	0.00107		dendrite development	0.00277		myoblast proliferation	0.223		RNA splicing	0.0248
mitochondrial transport	0.00123		negative regulation of lymphocyte proliferation	0.00311		myotube cell development	0.223		cytokinesis after mitosis	0.0274
regulation of multicellular organism growth	0.00123		establishment or maintenance of microtubule cytoskeleton polarity	0.00342		regulation of steroid hormone receptor signaling pathway	0.223		nucleotide-excision repair, DNA gap filling	0.0276
protein refolding	0.00169		positive regulation of glycolysis	0.00507		satellite cell maintenance involved in skeletal muscle regeneration	0.223		spindle pole body organization	0.0299
Golgi calcium ion homeostasis	0.00199		protein folding	0.00558		positive regulation of gene-specific transcription	0.225		chromosome segregation	0.0321
Golgi calcium ion transport	0.00199		positive regulation of retroviral genome replication	0.0059		positive regulation of epithelial cell proliferation	0.227		purine base biosynthetic process	0.0353
negative regulation of catalytic activity	0.00199		traversing start control point of mitotic cell cycle	0.00594		protein refolding	0.23		mitotic cell cycle G2/M transition DNA damage checkpoint	0.0363
mitotic spindle organization	0.00221		mitotic spindle organization	0.006		spliceosome assembly	0.233		microtubule-based process	0.0363
cellular chaperone-mediated protein complex assembly	0.0023		mitotic spindle elongation	0.00609		negative regulation of smooth muscle cell apoptosis	0.238		negative regulation of catalytic activity	0.0371
complement activation, alternative pathway	0.0023		negative regulation of sister chromatid cohesion	0.00609		DNA damage response, signal transduction resulting in induction of apoptosis	0.239		DNA damage response, signal transduction by p53 class mediator resulting in cell cycle arrest	0.0373
DNA damage response, signal transduction by p53 class mediator resulting in cell cycle arrest	0.0023		M phase specific microtubule process	0.00609		response to unfolded protein	0.24		regulation of viral genome replication	0.0374
germ cell migration	0.0023		microtubule-based process	0.0062		positive regulation of adaptive immune response	0.242		mitochondrial transport	0.0416
positive regulation of smooth muscle cell migration	0.0023		mitotic chromosome movement towards spindle pole	0.00629		positive regulation of tyrosine phosphorylation of Stat1 protein	0.242		purine nucleotide biosynthetic process	0.0432
positive regulation of glycolysis	0.00256		protein refolding	0.00637		positive regulation of glycogen biosynthetic process	0.243		spliceosomal snRNP biogenesis	0.0446
negative regulation of DNA replication	0.00302		nucleotide-excision repair, DNA gap filling	0.0064		cell cycle checkpoint	0.244		DNA damage response, signal transduction resulting in induction of apoptosis	0.047
cell differentiation	0.00324		mitochondrial transport	0.00656		kinetochore assembly	0.248		cytokinesis, contractile ring formation	0.0478
nucleotide-excision repair, DNA gap filling	0.00376		myoblast differentiation	0.00662		proteoglycan biosynthetic process	0.249		cytokinesis, initiation of separation	0.0478
DNA metabolic process	0.00387		positive regulation of gene-specific transcription	0.00685		mRNA processing	0.253		positive regulation of exit from mitosis	0.0495
myoblast differentiation	0.00387		DNA damage response, signal transduction resulting in induction of apoptosis	0.00831		nuclear mRNA splicing, via spliceosome	0.254		establishment of localization in cell	0.0497
cell cycle	0.00402		negative regulation of DNA replication	0.00836		leukemia inhibitory factor signaling pathway	0.257		cellular chaperone-mediated protein complex assembly	0.0507
cell aging	0.00402		mitotic cell cycle spindle assembly checkpoint	0.00855		immune response	0.262		cell aging	0.0566
positive regulation of adaptive immune response	0.00468		microtubule depolymerization	0.00995		regulation of multicellular organism growth	0.263		M phase of mitotic cell cycle	0.0585
positive regulation of glycogen biosynthetic process	0.00468		cellular chaperone-mediated protein complex assembly	0.01		traversing start control point of mitotic cell cycle	0.264		regulation of DNA recombination	0.0597
positive regulation of tyrosine phosphorylation of Stat1 protein	0.00468		negative regulation of catalytic activity	0.0112		protein complex localization	0.265		mitotic recombination	0.0613
purine nucleotide biosynthetic process	0.00468		mitotic cell cycle checkpoint	0.0127		positive regulation of smooth muscle cell migration	0.268		glycolate metabolic process	0.0618
positive regulation of gene-specific transcription	0.00473		spindle pole body organization	0.0132		positive regulation of mitosis	0.276		muscle hypertrophy	0.0618
arginine transport	0.00655		cell aging	0.0138		positive regulation of acute inflammatory response	0.278		myoblast proliferation	0.0618
galactosylceramide metabolic process	0.00655		negative regulation of collagen binding	0.0156		positive regulation of cardiac muscle hypertrophy	0.278		myotube cell development	0.0618
gamete generation	0.00655		purine base biosynthetic process	0.0159		mitotic cell cycle spindle assembly checkpoint	0.28		regulation of steroid hormone receptor signaling pathway	0.0618
globoside metabolic process	0.00655		positive regulation of epithelial cell proliferation	0.0165		positive regulation of glycolysis	0.283		satellite cell maintenance involved in skeletal muscle regeneration	0.0618
glucosylceramide metabolic process	0.00655		negative regulation of apoptosis	0.0166		purine nucleotide biosynthetic process	0.286		positive regulation of mitosis	0.062
iron-sulfur cluster assembly	0.00655		germ cell migration	0.0167		positive regulation of cell proliferation	0.286		DNA strand elongation during DNA replication	0.0631
lysine catabolic process	0.00655		positive regulation of adaptive immune response	0.0171		positive regulation of anti-apoptosis	0.287		microtubule depolymerization	0.0632
M phase specific microtubule process	0.00655		positive regulation of tyrosine phosphorylation of Stat1 protein	0.0171		myoblast differentiation	0.289		cell cycle checkpoint	0.064
macroautophagy	0.00655		purine nucleotide biosynthetic process	0.0176		negative regulation of catalytic activity	0.291		positive regulation of gene-specific transcription	0.0656
microtubule depolymerization	0.00655		positive regulation of mitosis	0.0177		protein ubiquitination	0.294		negative regulation of transcription	0.0703
mitotic chromosome movement towards spindle pole	0.00655		response to drug	0.0183		axon transport of mitochondrion	0.296		response to DNA damage stimulus	0.0707
mitotic spindle elongation	0.00655		iron-sulfur cluster assembly	0.0186		positive regulation of tyrosine phosphorylation of Stat5 protein	0.297		DNA modification	0.0721
negative regulation of collagen binding	0.00655		regulation of DNA recombination	0.0199		positive regulation of T cell proliferation	0.297		inosine catabolic process	0.0721
negative regulation of sister chromatid cohesion	0.00655		inner mitochondrial membrane organization	0.0202		provirus integration	0.299		positive regulation of alpha-beta T cell differentiation	0.0721
positive regulation of retroviral genome replication	0.00655		N-terminal protein amino acid acetylation	0.0214		transcription	0.3		positive regulation of Ras protein signal transduction	0.0727
spindle pole body organization	0.00655		axon transport of mitochondrion	0.0217		mitochondrial transport	0.302		response to drug	0.0745
positive regulation of epithelial cell proliferation	0.00672		DNA strand elongation during DNA replication	0.0259		RNA catabolic process	0.302		DNA metabolic process	0.0754
axon transport of mitochondrion	0.00879		negative regulation of transcription	0.0259		cellular chaperone-mediated protein complex assembly	0.303		negative regulation of smooth muscle cell apoptosis	0.0793
purine base biosynthetic process	0.00879		mitochondrial outer membrane translocase complex assembly	0.0264		regulation of G-protein coupled receptor protein signaling pathway	0.306		keratinocyte differentiation	0.0795
DNA damage response, signal transduction resulting in induction of apoptosis	0.0089		one-carbon compound metabolic process	0.0267		reciprocal meiotic recombination	0.31		mitochondrial outer membrane translocase complex assembly	0.0796
mitochondrial outer membrane translocase complex assembly	0.0089		cell differentiation	0.027		negative regulation of cell cycle	0.311		one-carbon compound metabolic process	0.0797
traversing start control point of mitotic cell cycle	0.0089		positive regulation of glycogen biosynthetic process	0.0272		positive regulation of tyrosine phosphorylation of Stat3 protein	0.312		mitotic metaphase	0.0813
mitotic cell cycle spindle assembly checkpoint	0.00938		cell motion	0.0281		protein amino acid phosphorylation	0.317		mitotic metaphase plate congression	0.0813
positive regulation of tyrosine phosphorylation of Stat5 protein	0.0121		chromosome segregation	0.0283		DNA metabolic process	0.317		regulation of protein stability	0.0815
response to drug	0.0138		apoptotic chromosome condensation	0.0283		negative regulation of protein kinase activity	0.32		regulation of DNA repair	0.0842
leukemia inhibitory factor signaling pathway	0.0145		complement activation, alternative pathway	0.0291		transcription, DNA-dependent	0.324		inner mitochondrial membrane organization	0.0855
lysosomal lumen acidification	0.0145		regulation of DNA repair	0.0291		response to organic substance	0.325		G1/S transition of mitotic cell cycle	0.0869
microtubule-based process	0.0145		regulation of actin polymerization or depolymerization	0.0294		complement activation, alternative pathway	0.326		cell differentiation	0.088
transcription from mitochondrial promoter	0.0145		positive regulation of insulin-like growth factor receptor signaling pathway	0.0295		barbed-end actin filament capping	0.328		centrosome separation	0.0886
positive regulation of mitosis	0.0157		response to DNA damage stimulus	0.0306		regulation of DNA recombination	0.332		reciprocal meiotic recombination	0.0893
spliceosome assembly	0.0157		positive regulation of tyrosine phosphorylation of Stat5 protein	0.0311		response to DNA damage stimulus	0.333		protein ubiquitination	0.0895
negative regulation of transcription	0.0163		cytokinesis after mitosis	0.0325		cytokinesis	0.335		drug metabolic process	0.0902
DNA strand elongation during DNA replication	0.0186		Golgi calcium ion homeostasis	0.035		mitochondrial outer membrane translocase complex assembly	0.335		depyrimidination	0.0927
histone H3-R2 demethylation	0.0186		Golgi calcium ion transport	0.035		iron-sulfur cluster assembly	0.337		protein folding	0.0929
histone H4-R3 demethylation	0.0186		regulation of S phase	0.0351		microtubule-based process	0.337		negative regulation of collagen binding	0.0952
inner mitochondrial membrane organization	0.0186		ISG15-protein conjugation	0.0358		positive regulation vascular endothelial growth factor production	0.339		proteoglycan biosynthetic process	0.0965
malate-aspartate shuttle	0.0186		cytokinesis	0.0384		germ cell migration	0.34		positive regulation of DNA ligation	0.0975
N-terminal protein amino acid acetylation	0.0186		gamete generation	0.0388		chromosome segregation	0.341		regulation of S phase	0.0992
one-carbon compound metabolic process	0.0186		leukemia inhibitory factor signaling pathway	0.0401		water transport	0.342		hypoxanthine metabolic process	0.101
prostaglandin biosynthetic process	0.0186		RNA catabolic process	0.041		lysosomal lumen acidification	0.342		positive regulation of dopamine metabolic process	0.101
regulation of actin polymerization or depolymerization	0.0186		DNA metabolic process	0.0417		positive regulation of mitotic metaphase/anaphase transition	0.344		purine ribonucleoside salvage	0.101
regulation of DNA repair	0.0186		tRNA modification	0.0435		Golgi calcium ion homeostasis	0.35		regulation of mitosis	0.101
regulation of intracellular pH	0.0186		positive regulation of smooth muscle cell proliferation	0.044		Golgi calcium ion transport	0.35		response to unfolded protein	0.105
regulation of macrophage activation	0.0186		cell cycle checkpoint	0.0455		cell death	0.351		DNA unwinding during replication	0.111
response to antibiotic	0.0186		provirus integration	0.0472		DNA damage response, signal transduction by p53 class mediator resulting in induction of apoptosis	0.353		regulation of multicellular organism growth	0.113
tRNA modification	0.0186		DNA ligation	0.0479		tRNA modification	0.357		chromatin remodeling	0.116
transcription	0.0203		M phase of mitotic cell cycle	0.0502		transcription initiation from RNA polymerase II promoter	0.357		regulation of actin polymerization or depolymerization	0.117
positive regulation of acute inflammatory response	0.0218		positive regulation of acute inflammatory response	0.0547		actin cytoskeleton reorganization	0.36		ISG15-protein conjugation	0.119
positive regulation of cardiac muscle hypertrophy	0.0218		positive regulation of cardiac muscle hypertrophy	0.0547		mitotic cell cycle checkpoint	0.36		positive regulation of glycogen biosynthetic process	0.119
positive regulation of insulin-like growth factor receptor signaling pathway	0.0222		DNA unwinding during replication	0.0554		initiation of viral infection	0.361		neuron differentiation	0.124
provirus integration	0.0235		histone H3-R2 demethylation	0.0556		organ morphogenesis	0.361		positive regulation of smooth muscle cell migration	0.13
RNA catabolic process	0.0235		histone H4-R3 demethylation	0.0556		positive regulation of insulin-like growth factor receptor signaling pathway	0.362		gamete generation	0.13
nuclear mRNA splicing, via spliceosome	0.026		transcription	0.0573		muscle development	0.364		mRNA polyadenylation	0.131
cytokinesis	0.0264		prostaglandin biosynthetic process	0.0574		nucleobase, nucleoside, nucleotide and nucleic acid metabolic process	0.364		mitochondrial fission	0.135
actin cytoskeleton reorganization	0.0284		natural killer cell mediated cytotoxicity	0.0575		gamete generation	0.367		positive regulation of filopodium formation	0.135
mitotic cell cycle checkpoint	0.0284		mitochondrial fission	0.0577		regulation of DNA repair	0.368		induction of negative chemotaxis	0.135
cell cycle checkpoint	0.0285		lysosomal lumen acidification	0.06		purine base biosynthetic process	0.369		mesoderm migration	0.135
negative regulation of specific transcription from RNA polymerase II promoter	0.0307		response to unfolded protein	0.0606		positive regulation of smooth muscle cell proliferation	0.377		motor axon guidance	0.135
phagocytosis, engulfment	0.0307		negative regulation of protein ubiquitination	0.061		protein targeting	0.377		ureteric bud development	0.135
regulation of DNA recombination	0.0307		malate-aspartate shuttle	0.0613		metaphase plate congression	0.378		N-terminal protein amino acid acetylation	0.137
regulation of transcription from RNA polymerase I promoter	0.0307		spliceosome assembly	0.0633		regulation of striated muscle development	0.378		positive regulation of glycolysis	0.138
cell motion	0.0345		mitotic cell cycle G2/M transition DNA damage checkpoint	0.0646		protein catabolic process	0.38		methionine salvage	0.14
apoptotic chromosome condensation	0.0352		sterol biosynthetic process	0.0659		vesicle targeting	0.38		antigen processing and presentation of endogenous antigen	0.141
aspartate transport	0.0352		regulation of mitosis	0.0682		amyloid precursor protein catabolic process	0.381		positive regulation of epithelial cell proliferation	0.141
cytokinesis after mitosis	0.0352		arginine transport	0.0695		negative regulation of caspase activity	0.386		regulation of signal transduction	0.144
DNA replication-dependent nucleosome assembly	0.0352		galactosylceramide metabolic process	0.0695		protein complex assembly	0.387		B cell cytokine production	0.144
ISG15-protein conjugation	0.0352		globoside metabolic process	0.0695		natural killer cell mediated cytotoxicity	0.387		MyD88-dependent toll-like receptor signaling pathway	0.144
negative regulation of protein ubiquitination	0.0352		glucosylceramide metabolic process	0.0695		phosphate metabolic process	0.39		isotype switching to IgG isotypes	0.144
sphingomyelin metabolic process	0.0352		macroautophagy	0.0695		spindle pole body organization	0.391		positive regulation of T cell mediated immune response to tumor cell	0.144
positive regulation of smooth muscle cell proliferation	0.0355		actin cytoskeleton reorganization	0.0704		DNA replication-dependent nucleosome assembly	0.393		positive regulation of interleukin-10 production	0.144
transcription, DNA-dependent	0.0355		lysine catabolic process	0.0711		ubiquitin-dependent protein catabolic process	0.397		sulfate transport	0.145
response to unfolded protein	0.0375		centrosome separation	0.0719		protein polyubiquitination	0.398		sterol biosynthetic process	0.145
response to organic substance	0.0413		negative regulation of protein kinase activity	0.0742		release of cytochrome c from mitochondria	0.402		nuclear mRNA splicing, via spliceosome	0.145
immune response	0.0444		negative regulation of specific transcription from RNA polymerase II promoter	0.0752		arginine transport	0.403		myoblast differentiation	0.146
mRNA processing	0.0446		G1/S transition of mitotic cell cycle	0.076		galactosylceramide metabolic process	0.403		negative regulation of caspase activity	0.147
positive regulation of T cell proliferation	0.0524		cytokinesis, contractile ring formation	0.0768		globoside metabolic process	0.403		cAMP biosynthetic process	0.153
positive regulation vascular endothelial growth factor production	0.0524		cytokinesis, initiation of separation	0.0768		glucosylceramide metabolic process	0.403		urate biosynthetic process	0.155
barbed-end actin filament capping	0.0534		establishment of localization in cell	0.0768		macroautophagy	0.403		double-strand break repair	0.155
vesicle fusion	0.0534		mitochondrial fusion	0.0785		transcription from mitochondrial promoter	0.404		positive regulation of T cell proliferation	0.156
vesicle targeting	0.0534		immune response	0.0795		positive regulation of retroviral genome replication	0.404		base-excision repair	0.157
water transport	0.0534		positive regulation of exit from mitosis	0.0808		M phase specific microtubule process	0.404		axon transport of mitochondrion	0.158
DNA ligation	0.0555		DNA modification	0.0809		cell-matrix adhesion	0.404		negative regulation of apoptosis	0.161
M phase of mitotic cell cycle	0.0555		inosine catabolic process	0.0809		base-excision repair	0.412		negative regulation of protein ubiquitination	0.163
mitochondrial fission	0.0555		positive regulation of alpha-beta T cell differentiation	0.0809		response to antibiotic	0.413		negative regulation of protein kinase activity	0.166
regulation of growth	0.0555		DNA replication-dependent nucleosome assembly	0.0818		negative regulation of specific transcription from RNA polymerase II promoter	0.414		provirus integration	0.173
sterol biosynthetic process	0.0555		isoprenoid biosynthetic process	0.0823		malate-aspartate shuttle	0.414		spliceosome assembly	0.174
initiation of viral infection	0.0626		hypoxanthine metabolic process	0.083		mRNA polyadenylation	0.415		mRNA export from nucleus	0.174
amyloid precursor protein catabolic process	0.0671		positive regulation of dopamine metabolic process	0.083		ubiquinone biosynthetic process	0.416		cyclin catabolic process	0.175
muscle development	0.0674		purine ribonucleoside salvage	0.083		embryo implantation	0.416		histone H3-R2 demethylation	0.179
negative regulation of cell cycle	0.0714		nitrogen fixation	0.083		vesicle fusion	0.419		histone H4-R3 demethylation	0.179
chromosome segregation	0.0731		response to metal ion	0.0831		apoptotic chromosome condensation	0.42		mitochondrial fusion	0.179
positive regulation of tyrosine phosphorylation of Stat3 protein	0.0731		reciprocal meiotic recombination	0.0837		double-strand break repair	0.42		tetrahydrofolate metabolic process	0.182
protein ubiquitination	0.0739		initiation of viral infection	0.0848		keratinocyte differentiation	0.422		positive regulation of adaptive immune response	0.183
reciprocal meiotic recombination	0.0748		induction of negative chemotaxis	0.0851		regulation of intracellular pH	0.422		positive regulation of tyrosine phosphorylation of Stat1 protein	0.183
response to DNA damage stimulus	0.0776		mesoderm migration	0.0851		positive regulation of DNA repair	0.422		regulation of DNA replication	0.183
mitotic cell cycle G2/M transition DNA damage checkpoint	0.0789		motor axon guidance	0.0851		blood circulation	0.423		meiotic mismatch repair	0.185
positive regulation of DNA repair	0.0789		ureteric bud development	0.0851		sterol biosynthetic process	0.428		protein maturation	0.186
regulation of S phase	0.0789		positive regulation of DNA ligation	0.087		inner mitochondrial membrane organization	0.428		DNA fragmentation during apoptosis	0.189
response to cold	0.0789		drug metabolic process	0.0874		DNA strand elongation during DNA replication	0.428		negative regulation of centrosome duplication	0.19
response to metal ion	0.0789		response to antibiotic	0.0874		mitochondrial electron transport, NADH to ubiquinone	0.429		ribosome assembly	0.19
S phase of mitotic cell cycle	0.0789		tetrahydrofolate metabolic process	0.0895		ER to Golgi vesicle-mediated transport	0.43		RNA catabolic process	0.193
positive regulation of anti-apoptosis	0.0808		S-M checkpoint	0.0896		positive regulation of transcription, DNA-dependent	0.431		positive regulation of axonogenesis	0.195
antigen processing and presentation of endogenous antigen	0.081		CTP biosynthetic process	0.0896		aspartate transport	0.433		negative regulation of vasoconstriction	0.196
asparagine biosynthetic process	0.081		transcription, DNA-dependent	0.0899		response to cytokine stimulus	0.434		progesterone biosynthetic process	0.196
carboxylic acid transport	0.081		base-excision repair, DNA ligation	0.0918		G1/S transition of mitotic cell cycle	0.435		positive regulation of single-stranded telomeric DNA binding	0.196
CTP biosynthetic process	0.081		negative regulation of cell division	0.0919		positive regulation of apoptosis	0.439		negative regulation of cell division	0.197
cytidine deamination	0.081		replication fork protection	0.0919		mitotic chromosome movement towards spindle pole	0.443		replication fork protection	0.197
cytokinesis, contractile ring formation	0.081		positive regulation of fibroblast proliferation	0.0924		sphingomyelin metabolic process	0.444		mRNA cleavage	0.197
cytokinesis, initiation of separation	0.081		positive regulation of DNA repair	0.0932		DNA ligation	0.444		transforming growth factor beta receptor complex assembly	0.2
cytosine metabolic process	0.081		vesicle targeting	0.0936		phosphoinositide 3-kinase cascade	0.446		negative regulation of membrane potential	0.201
dihydrobiopterin metabolic process	0.081		mRNA polyadenylation	0.0941		mitochondrial fission	0.446		ubiquitin-dependent SMAD protein catabolic process	0.201
DNA modification	0.081		positive regulation of T cell proliferation	0.0943		anti-apoptosis	0.446		negative regulation of cell cycle	0.201
DNA protection	0.081		negative regulation of cell cycle	0.0945		one-carbon compound metabolic process	0.447		positive regulation of DNA binding	0.202
dolichol metabolic process	0.081		transcription from mitochondrial promoter	0.0953		histone H3-R2 demethylation	0.45		S-M checkpoint	0.204
drug metabolic process	0.081		aspartate transport	0.0962		histone H4-R3 demethylation	0.45		organelle organization	0.214
endothelial cell activation	0.081		phosphoinositide 3-kinase cascade	0.098		cytokinesis after mitosis	0.452		DNA damage response, signal transduction	0.215
eosinophil degranulation	0.081		nuclear mRNA splicing, via spliceosome	0.099		ISG15-protein conjugation	0.454		positive regulation of DNA repair	0.216
establishment of localization in cell	0.081		regulation of DNA replication during S phase	0.0992		fatty acid beta-oxidation	0.456		protein amino acid phosphorylation	0.217
gene silencing	0.081		regulation of macrophage activation	0.0999		positive regulation of osteoblast differentiation	0.457		release of cytochrome c from mitochondria	0.221
histone mRNA 3'-end processing	0.081		mitotic recombination	0.102		regulation of apoptosis	0.457		positive regulation of interferon-gamma production	0.222
hypoxanthine metabolic process	0.081		positive regulation of single-stranded telomeric DNA binding	0.102		N-terminal protein amino acid acetylation	0.458		positive regulation of interleukin-12 production	0.222
induction of negative chemotaxis	0.081		ubiquinone biosynthetic process	0.102		respiratory gaseous exchange	0.459		positive regulation of anti-apoptosis	0.224
inosine catabolic process	0.081		S phase of mitotic cell cycle	0.104		positive regulation of fibroblast proliferation	0.462		positive regulation of insulin-like growth factor receptor signaling pathway	0.224
mesoderm migration	0.081		mRNA processing	0.104		negative regulation of collagen binding	0.462		positive regulation of apoptosis	0.224
mesonephros development	0.081		regulation of pentose-phosphate shunt	0.105		positive regulation of peptidyl-tyrosine phosphorylation	0.466		centrosome cycle	0.226
mitochondrial DNA metabolic process	0.081		pyridoxal phosphate biosynthetic process	0.105		microtubule-based movement	0.468		DNA protection	0.226
mitochondrion distribution	0.081		vitamin B6 metabolic process	0.105		cell-cell adhesion	0.469		mitochondrion organization	0.232
modification-dependent protein catabolic process	0.081		positive regulation vascular endothelial growth factor production	0.107		induction of positive chemotaxis	0.469		leukemia inhibitory factor signaling pathway	0.233
motor axon guidance	0.081		negative regulation of transcription by transcription factor localization	0.107		negative regulation of cell proliferation	0.47		initiation of viral infection	0.234
negative regulation of actin nucleation	0.081		steroid hormone receptor signaling pathway	0.107		positive regulation of I-kappaB kinase/NF-kappaB cascade	0.471		anterograde axon cargo transport	0.239
negative regulation of blood vessel remodeling	0.081		induction of positive chemotaxis	0.112		DNA packaging	0.473		activation of phospholipase C activity by metabotropic glutamate receptor signaling pathway	0.241
negative regulation of cell division	0.081		mesonephros development	0.113		regulation of S phase	0.473		mRNA processing	0.242
negative regulation of collagen catabolic process	0.081		negative regulation of myeloid cell differentiation	0.113		DNA damage checkpoint	0.474		DNA replication-dependent nucleosome assembly	0.246
negative regulation of elastin catabolic process	0.081		regulation of signal transduction	0.116		blood coagulation	0.475		prostaglandin biosynthetic process	0.249
negative regulation of extracellular matrix disassembly	0.081		regulation of intracellular pH	0.118		regulation of growth	0.476		regulation of macrophage activation	0.249
negative regulation of histolysis	0.081		dihydrobiopterin metabolic process	0.119		regulation of transcription from RNA polymerase I promoter	0.478		sister chromatid cohesion	0.249
negative regulation of myeloid cell differentiation	0.081		phosphate metabolic process	0.122		regulation of mitosis	0.478		oxygen and reactive oxygen species metabolic process	0.253
negative regulation of nucleotide metabolic process	0.081		mitochondrial DNA metabolic process	0.122		humoral immune response	0.481		positive regulation of smooth muscle cell proliferation	0.253
negative regulation of transcription by glucose	0.081		modification-dependent protein catabolic process	0.122		NLS-bearing substrate import into nucleus	0.483		chaperone-mediated protein complex assembly	0.254
negative regulation of transcription by transcription factor localization	0.081		protein targeting	0.125		endocytosis	0.484		regulation of DNA replication during S phase	0.255
neutrophil degranulation	0.081		DNA protection	0.125		DNA unwinding during replication	0.484		positive regulation of acute inflammatory response	0.256
nitrogen fixation	0.081		negative regulation of blood vessel remodeling	0.125		epidermis development	0.484		positive regulation of cardiac muscle hypertrophy	0.256
phagolysosome formation	0.081		negative regulation of collagen catabolic process	0.125		isoprenoid biosynthetic process	0.486		tRNA modification	0.26
polyol transport	0.081		negative regulation of elastin catabolic process	0.125		mitochondrial fusion	0.488		DNA double-strand break processing	0.26
positive chemotaxis	0.081		negative regulation of extracellular matrix disassembly	0.125		negative regulation of sister chromatid cohesion	0.489		positive regulation of epidermal growth factor receptor signaling pathway	0.261
positive regulation of alpha-beta T cell differentiation	0.081		negative regulation of histolysis	0.125		skeletal system development	0.489		tRNA transcription	0.261
positive regulation of B cell differentiation	0.081		regulation of tissue remodeling	0.125		S phase of mitotic cell cycle	0.49		nucleobase, nucleoside, nucleotide and nucleic acid metabolic process	0.262
positive regulation of dopamine metabolic process	0.081		positive regulation of anti-apoptosis	0.128		negative regulation of protein ubiquitination	0.492		nitrogen fixation	0.262
positive regulation of exit from mitosis	0.081		protein ubiquitination	0.128		regulation of actin polymerization or depolymerization	0.493		protection from non-homologous end joining at telomere	0.264
positive regulation of keratinocyte differentiation	0.081		negative regulation of caspase activity	0.13		rRNA processing	0.495		telomere assembly	0.264
positive regulation of metabolic process	0.081		negative regulation of centriole replication	0.132		apoptotic program	0.495		G2/M transition DNA damage checkpoint	0.265
positive regulation of protein export from nucleus	0.081		negative regulation of membrane potential	0.136		oxidative phosphorylation	0.498		replication fork processing	0.265
positive regulation of single-stranded telomeric DNA binding	0.081		depyrimidination	0.137		translation	0.498		G1 phase of mitotic cell cycle	0.267
protein import into peroxisome matrix, docking	0.081		positive regulation of metabolic process	0.139		prostaglandin biosynthetic process	0.5		transcription termination	0.268
purine ribonucleoside salvage	0.081		regulation of transcription from RNA polymerase I promoter	0.141		response to cold	0.501		positive regulation of protein kinase activity	0.27
purine transport	0.081		regulation of dendrite development	0.142		ceramide metabolic process	0.502		CTP biosynthetic process	0.273
pyrimidine salvage	0.081		antigen processing and presentation of endogenous antigen	0.142		phagocytosis, engulfment	0.503		protein neddylation	0.273
pyrimidine transport	0.081		phagocytosis, engulfment	0.143		calcium ion transport	0.505		mesonephros development	0.274
regulation of DNA replication during S phase	0.081		ATP-dependent proteolysis	0.147		regulation of macrophage activation	0.505		negative regulation of myeloid cell differentiation	0.274
regulation of epidermis development	0.081		B cell cytokine production	0.148		androgen receptor signaling pathway	0.506		positive regulation of tyrosine phosphorylation of Stat5 protein	0.281
regulation of pentose-phosphate shunt	0.081		MyD88-dependent toll-like receptor signaling pathway	0.148		calcium-dependent cell-cell adhesion	0.506		positive regulation of B cell tolerance induction	0.281
regulation of tissue remodeling	0.081		isotype switching to IgG isotypes	0.148		cellular respiration	0.507		positive regulation of NK T cell differentiation	0.281
relaxation of cardiac muscle	0.081		positive regulation of T cell mediated immune response to tumor cell	0.148		L-glutamate transport	0.507		positive regulation of T cell tolerance induction	0.281
replication fork protection	0.081		positive regulation of interleukin-10 production	0.148		microtubule depolymerization	0.508		positive regulation of mesenchymal cell proliferation	0.281
response to mercury ion	0.081		tRNA catabolic process	0.15		DNA synthesis during DNA repair	0.509		positive regulation of tolerance induction to self antigen	0.281
retinal metabolic process	0.081		mitotic metaphase	0.151		depyrimidination	0.511		maintenance of DNA repeat elements	0.282
retinoic acid metabolic process	0.081		mitotic metaphase plate congression	0.151		mitotic cell cycle G2/M transition DNA damage checkpoint	0.512		cellular respiration	0.282
S-M checkpoint	0.081		positive regulation of survival gene product expression	0.152		negative regulation of transcription factor activity	0.512		germ cell migration	0.283
steroid hormone receptor signaling pathway	0.081		cell death	0.152		anatomical structure morphogenesis	0.514		negative regulation of cell-cell adhesion	0.287
tetrahydrofolate metabolic process	0.081		ubiquitin-dependent SMAD protein catabolic process	0.153		defense response	0.516		T cell selection	0.288
tRNA catabolic process	0.081		cAMP biosynthetic process	0.154		positive regulation of NF-kappaB transcription factor activity	0.516		DNA damage response, signal transduction by p53 class mediator resulting in induction of apoptosis	0.288
ureteric bud development	0.081		positive regulation of B cell differentiation	0.154		regulation of pentose-phosphate shunt	0.516		complement activation, alternative pathway	0.289
mRNA polyadenylation	0.0821		muscle development	0.154		mitotic recombination	0.519		actin cytoskeleton reorganization	0.301
negative regulation of protein kinase activity	0.0847		protein neddylation	0.155		regulation of signal transduction	0.523		protein targeting	0.302
protein catabolic process	0.0972		cellular respiration	0.156		anterograde axon cargo transport	0.524		DNA recombination	0.304
protein targeting	0.0972		keratinocyte differentiation	0.156		positive regulation of survival gene product expression	0.526		detection of abiotic stimulus	0.307
base-excision repair	0.0985		double-strand break repair	0.157		response to wounding	0.527		positive regulation of interleukin-6 production	0.31
DNA damage response, signal transduction by p53 class mediator resulting in induction of apoptosis	0.0985		regulation of transcription from RNA polymerase II promoter, global	0.157		M phase of mitotic cell cycle	0.528		cellular sodium ion homeostasis	0.312
negative regulation of caspase activity	0.0985		gene silencing	0.158		transcription from RNA polymerase III promoter	0.529		phosphate metabolic process	0.313
positive regulation of cell proliferation	0.103		negative regulation of transcription by glucose	0.158		dolichol metabolic process	0.53		positive regulation of telomerase activity	0.314
anterograde axon cargo transport	0.105		respiratory gaseous exchange	0.159		G-protein coupled receptor protein signaling pathway	0.533		negative regulation of lymphocyte proliferation	0.314
cellular respiration	0.105		positive regulation of axonogenesis	0.159		protein import into mitochondrion	0.534		regulation of transcription from RNA polymerase II promoter, global	0.314
DNA packaging	0.105		positive regulation of filopodium formation	0.161		reverse cholesterol transport	0.535		regulation of pentose-phosphate shunt	0.316
isoprenoid biosynthetic process	0.105		secretion	0.163		DNA recombination	0.536		protein stabilization	0.321
mitochondrial fusion	0.105		regulation of growth	0.164		RNA elongation from RNA polymerase II promoter	0.537		positive regulation of microtubule polymerization	0.321
oxidative phosphorylation	0.105		positive regulation of peptidyl-tyrosine phosphorylation	0.165		protein homooligomerization	0.537		apoptotic program	0.326
positive regulation of lipid metabolic process	0.105		positive regulation of protein export from nucleus	0.166		chromatin remodeling	0.541		positive regulation vascular endothelial growth factor production	0.328
positive regulation of protein complex assembly	0.105		methionine salvage	0.166		protein amino acid N-linked glycosylation	0.543		intra-S DNA damage checkpoint	0.328
positive regulation of survival gene product expression	0.105		sphingomyelin metabolic process	0.166		protein targeting to mitochondrion	0.545		negative regulation of centriole replication	0.328
regulation of signal transduction	0.105		intra-S DNA damage checkpoint	0.168		positive regulation of DNA replication	0.546		cellular calcium ion homeostasis	0.329
ubiquinone biosynthetic process	0.105		G2/M transition DNA damage checkpoint	0.169		ectoderm development	0.546		NLS-bearing substrate import into nucleus	0.331
phosphate metabolic process	0.111		replication fork processing	0.169		regulation of hydrogen peroxide metabolic process	0.546		embryonic cranial skeleton morphogenesis	0.332
phosphoinositide 3-kinase cascade	0.125		cysteinyl-tRNA aminoacylation	0.172		regulation of respiratory burst	0.546		positive regulation of helicase activity	0.334
positive regulation of fibroblast proliferation	0.125		anterograde axon cargo transport	0.174		neuron differentiation	0.546		'de novo' protein folding	0.335
protein polyubiquitination	0.125		transcription initiation from RNA polymerase II promoter	0.175		lysine catabolic process	0.547		iron-sulfur cluster assembly	0.335
DNA unwinding during replication	0.132		positive regulation of B cell tolerance induction	0.176		response to metal ion	0.549		ubiquitin-dependent protein catabolic process	0.336
induction of positive chemotaxis	0.132		positive regulation of NK T cell differentiation	0.176		mitotic spindle elongation	0.549		mitotic sister chromatid cohesion	0.336
microtubule-based movement	0.132		positive regulation of T cell tolerance induction	0.176		cellular calcium ion homeostasis	0.55		cysteinyl-tRNA aminoacylation	0.336
mitotic recombination	0.132		positive regulation of mesenchymal cell proliferation	0.176		polyamine biosynthetic process	0.55		embryo implantation	0.341
calcium-dependent cell-cell adhesion	0.135		positive regulation of tolerance induction to self antigen	0.176		cholesterol biosynthetic process	0.554		positive regulation of cell proliferation	0.343
organ morphogenesis	0.135		protection from non-homologous end joining at telomere	0.182		aerobic respiration	0.554		glial cell migration	0.344
cell death	0.142		telomere assembly	0.182		protein stabilization	0.555		regulation of exit from mitosis	0.345
nucleobase, nucleoside, nucleotide and nucleic acid metabolic process	0.153		negative regulation of cell-cell adhesion	0.182		transforming growth factor beta receptor complex assembly	0.555		microtubule-based movement	0.346
regulation of G-protein coupled receptor protein signaling pathway	0.153		positive regulation of tyrosine phosphorylation of Stat3 protein	0.184		signal transduction	0.555		riboflavin biosynthetic process	0.347
keratinocyte differentiation	0.155		vesicle fusion	0.185		MAPKKK cascade	0.557		protein thiol-disulfide exchange	0.347
positive regulation of peptidyl-tyrosine phosphorylation	0.155		sister chromatid cohesion	0.186		cytokine-mediated signaling pathway	0.557		redox signal response	0.347
amine transport	0.155		base-excision repair	0.186		negative regulation of cell-cell adhesion	0.558		protein targeting to mitochondrion	0.348
B cell cytokine production	0.155		phospholipid dephosphorylation	0.187		excretion	0.56		nuclear import	0.35
B cell receptor signaling pathway	0.155		response to organic substance	0.187		response to virus	0.562		microtubule bundle formation	0.352
blood vessel endothelial cell migration	0.155		positive regulation of RNA export from nucleus	0.189		mRNA cleavage	0.562		regulation of apoptosis	0.353
calcium ion-dependent exocytosis	0.155		snRNA export from nucleus	0.189		GPI anchor biosynthetic process	0.565		protein modification process	0.354
cAMP biosynthetic process	0.155		blood vessel endothelial cell migration	0.189		protein amino acid C-linked glycosylation via 2'-alpha-mannosyl-L-tryptophan	0.566		polyamine biosynthetic process	0.358
cell-substrate adhesion	0.155		release of cytochrome c from mitochondria	0.191		protein amino acid O-linked mannosylation	0.566		V(D)J recombination	0.358
cellular response to oxidative stress	0.155		microtubule-based movement	0.191		nucleosome assembly	0.566		transcription initiation from RNA polymerase III promoter	0.358
centrosome separation	0.155		positive regulation of apoptosis	0.193		cAMP biosynthetic process	0.57		positive regulation of macrophage activation	0.358
cysteinyl-tRNA aminoacylation	0.155		chaperonin-mediated tubulin folding	0.195		regulation of defense response to virus by virus	0.573		negative regulation of cell proliferation	0.359
deoxyribonucleoside monophosphate biosynthetic process	0.155		metabotropic glutamate receptor signaling pathway	0.196		dihydrobiopterin metabolic process	0.574		phosphoinositide 3-kinase cascade	0.36
detection of hormone stimulus	0.155		response to cold	0.197		positive regulation of protein complex assembly	0.575		positive regulation of fibroblast proliferation	0.36
DNA damage response, signal transduction	0.155		stem cell maintenance	0.197		lipid metabolic process	0.576		cell-cell junction organization	0.362
G2/M transition DNA damage checkpoint	0.155		regulation of retroviral genome replication	0.199		cytidine deamination	0.577		sex differentiation	0.363
glycoprotein transport	0.155		neuron maturation	0.2		cytosine metabolic process	0.577		transcription initiation from RNA polymerase II promoter	0.363
heparan sulfate proteoglycan biosynthetic process	0.155		response to temperature stimulus	0.202		negative regulation of nucleotide metabolic process	0.577		UV protection	0.363
histone mRNA metabolic process	0.155		protein catabolic process	0.202		pyrimidine salvage	0.577		beta-tubulin folding	0.364
immunoglobulin mediated immune response	0.155		retinal metabolic process	0.204		positive regulation of keratinocyte differentiation	0.577		dendrite development	0.365
internal protein amino acid acetylation	0.155		retinoic acid metabolic process	0.204		regulation of epidermis development	0.577		cholesterol biosynthetic process	0.366
intra-S DNA damage checkpoint	0.155		cytidine deamination	0.204		positive regulation of lipid metabolic process	0.578		glutathione biosynthetic process	0.368
isotype switching to IgG isotypes	0.155		cytosine metabolic process	0.204		carboxylic acid transport	0.579		regulation of blood vessel size	0.368
methionine salvage	0.155		negative regulation of nucleotide metabolic process	0.204		polyol transport	0.579		deoxyribonucleoside monophosphate biosynthetic process	0.369
mitotic metaphase	0.155		pyrimidine salvage	0.204		purine transport	0.579		epithelial to mesenchymal transition	0.373
mitotic metaphase plate congression	0.155		ossification involved in bone remodeling	0.206		pyrimidine transport	0.579		myeloid dendritic cell differentiation	0.373
MyD88-dependent toll-like receptor signaling pathway	0.155		cell-matrix adhesion	0.206		response to mercury ion	0.579		patterning of blood vessels	0.373
negative regulation of cardiac muscle hypertrophy	0.155		cellular response to oxidative stress	0.209		positive regulation of fat cell differentiation	0.58		activation of caspase activity by cytochrome c	0.373
negative regulation of centriole replication	0.155		positive regulation of protein kinase activity	0.209		decidualization	0.58		cell motion	0.376
negative regulation of membrane potential	0.155		centrosome duplication	0.211		multicellular organismal development	0.583		cell communication	0.377
negative regulation of pinocytosis	0.155		DNA damage response, signal transduction by p53 class mediator resulting in induction of apoptosis	0.211		DNA double-strand break processing	0.583		response to wounding	0.378
phospholipid dephosphorylation	0.155		positive regulation of cell proliferation	0.212		mRNA export from nucleus	0.585		positive regulation of metabolic process	0.381
positive regulation of axonogenesis	0.155		protein maturation	0.213		cholesterol metabolic process	0.586		regulation of dendrite development	0.382
positive regulation of B cell tolerance induction	0.155		DNA recombination	0.213		activation of phospholipase C activity by metabotropic glutamate receptor signaling pathway	0.587		regulation of mRNA processing	0.384
positive regulation of DNA ligation	0.155		epithelial to mesenchymal transition	0.216		DNA fragmentation during apoptosis	0.587		positive regulation of peptidyl-tyrosine phosphorylation	0.384
positive regulation of interleukin-10 production	0.155		DNA damage response, signal transduction	0.216		protein homotetramerization	0.588		negative regulation of specific transcription from RNA polymerase II promoter	0.386
positive regulation of mesenchymal cell proliferation	0.155		transforming growth factor beta receptor complex assembly	0.216		regulation of DNA replication during S phase	0.589		response to hydrogen peroxide	0.388
positive regulation of microtubule depolymerization	0.155		positive regulation of isotype switching to IgA isotypes	0.218		regulation of glycolysis	0.589		response to temperature stimulus	0.388
positive regulation of NK T cell differentiation	0.155		organelle organization	0.22		protein modification process	0.592		base-excision repair, DNA ligation	0.389
positive regulation of platelet activation	0.155		urate biosynthetic process	0.22		V(D)J recombination	0.592		telomere maintenance via telomerase	0.389
positive regulation of prostaglandin secretion	0.155		negative regulation of vasoconstriction	0.22		progesterone biosynthetic process	0.592		positive regulation of NF-kappaB transcription factor activity	0.395
positive regulation of RNA export from nucleus	0.155		progesterone biosynthetic process	0.22		B cell proliferation	0.594		positive regulation of isotype switching to IgA isotypes	0.403
positive regulation of T cell mediated immune response to tumor cell	0.155		positive regulation of DNA binding	0.22		B cell cytokine production	0.594		skeletal system development	0.403
positive regulation of T cell tolerance induction	0.155		asparagine biosynthetic process	0.22		MyD88-dependent toll-like receptor signaling pathway	0.594		response to ionizing radiation	0.403
positive regulation of tolerance induction to self antigen	0.155		eosinophil degranulation	0.22		isotype switching to IgG isotypes	0.594		nucleosome assembly	0.404
protection from non-homologous end joining at telomere	0.155		neutrophil degranulation	0.22		positive regulation of T cell mediated immune response to tumor cell	0.594		transcription from mitochondrial promoter	0.407
protein neddylation	0.155		negative regulation of centrosome duplication	0.223		positive regulation of interleukin-10 production	0.594		N-terminal protein amino acid modification	0.407
regulation of dendrite development	0.155		ribosome assembly	0.223		membrane organization	0.594		peptidyl-methionine modification	0.407
regulation of retroviral genome replication	0.155		negative regulation of actin nucleation	0.226		amine transport	0.595		palate development	0.407
replication fork processing	0.155		phagolysosome formation	0.226		endothelial cell activation	0.596		ubiquinone biosynthetic process	0.41
response to ATP	0.155		positive chemotaxis	0.226		relaxation of cardiac muscle	0.596		cell death	0.411
riboflavin biosynthetic process	0.155		nucleobase, nucleoside, nucleotide and nucleic acid metabolic process	0.229		negative regulation of vasoconstriction	0.598		mitochondrial DNA metabolic process	0.412
sensory perception of pain	0.155		neuron differentiation	0.23		regulation of protein stability	0.599		modification-dependent protein catabolic process	0.412
snRNA export from nucleus	0.155		barbed-end actin filament capping	0.231		positive regulation of prostaglandin secretion	0.6		MAPKKK cascade	0.413
telomere assembly	0.155		lipid catabolic process	0.231		glycerol metabolic process	0.6		natural killer cell mediated cytotoxicity	0.415
ubiquitin-dependent SMAD protein catabolic process	0.155		nuclear import	0.232		positive regulation of transcription	0.601		negative regulation of telomere maintenance via telomerase	0.419
depyrimidination	0.161		regulation of protein stability	0.233		beta-tubulin folding	0.601		stem cell maintenance	0.42
L-glutamate transport	0.161		cellular sodium ion homeostasis	0.234		positive regulation of endothelial cell proliferation	0.602		neuron recognition	0.42
natural killer cell mediated cytotoxicity	0.161		folic acid transport	0.237		histone mRNA metabolic process	0.602		gene silencing	0.426
negative regulation of cell-cell adhesion	0.161		carboxylic acid transport	0.237		regulation of transcription from RNA polymerase II promoter	0.603		negative regulation of transcription by glucose	0.426
protein import into mitochondrion	0.161		polyol transport	0.237		positive regulation of transcription factor activity	0.604		establishment or maintenance of epithelial cell apical/basal polarity	0.427
G1/S transition of mitotic cell cycle	0.19		purine transport	0.237		positive regulation of microtubule polymerization	0.604		response to metal ion	0.427
protein amino acid N-linked glycosylation	0.195		pyrimidine transport	0.237		positive regulation of protein kinase activity	0.605		decidualization	0.427
regulation of mitosis	0.195		response to mercury ion	0.237		positive regulation of DNA ligation	0.605		positive regulation of fat cell differentiation	0.427
positive regulation of transcription, DNA-dependent	0.204		mitochondrion distribution	0.238		negative regulation of transcription by transcription factor localization	0.605		tRNA catabolic process	0.427
androgen receptor signaling pathway	0.204		histone mRNA metabolic process	0.238		peptide cross-linking	0.606		asparagine biosynthetic process	0.428
respiratory gaseous exchange	0.204		transcription initiation from RNA polymerase III promoter	0.239		protein maturation	0.606		positive regulation of pathway-restricted SMAD protein phosphorylation	0.43
transcription initiation from RNA polymerase II promoter	0.21		positive regulation of gene expression	0.24		embryonic limb morphogenesis	0.606		Rho protein signal transduction	0.431
double-strand break repair	0.217		positive regulation of endothelial cell proliferation	0.24		positive regulation of exit from mitosis	0.606		muscle development	0.434
release of cytochrome c from mitochondria	0.217		immunoglobulin mediated immune response	0.24		response to oxidative stress	0.607		positive regulation of vasodilation	0.435
mitochondrial electron transport, NADH to ubiquinone	0.22		meiotic mismatch repair	0.241		phosphatidylcholine biosynthetic process	0.607		regulation of cell proliferation	0.437
blood circulation	0.222		protein import into mitochondrion	0.244		positive regulation of protein ubiquitination	0.608		anti-apoptosis	0.438
ceramide metabolic process	0.222		positive regulation of keratinocyte differentiation	0.244		intra-S DNA damage checkpoint	0.608		B cell proliferation	0.44
citrate metabolic process	0.222		regulation of epidermis development	0.244		water homeostasis	0.608		rRNA transcription	0.441
DNA synthesis during DNA repair	0.222		riboflavin biosynthetic process	0.244		Rho protein signal transduction	0.609		regulation of smooth muscle contraction	0.441
mRNA cleavage	0.222		DNA replication initiation	0.244		receptor-mediated endocytosis	0.609		neuron maintenance	0.441
neuron differentiation	0.222		activation of phospholipase C activity by metabotropic glutamate receptor signaling pathway	0.245		regulation of mitochondrial membrane permeability	0.611		dihydrobiopterin metabolic process	0.442
actin modification	0.224		embryonic cranial skeleton morphogenesis	0.245		response to ATP	0.611		glutamate metabolic process	0.442
activation of phospholipase C activity by metabotropic glutamate receptor signaling pathway	0.224		regulation of G-protein coupled receptor protein signaling pathway	0.246		sensory perception of pain	0.611		positive regulation of B cell differentiation	0.442
adenine transport	0.224		positive regulation of leukocyte migration	0.246		response to protein stimulus	0.613		chaperonin-mediated tubulin folding	0.443
ATP-dependent proteolysis	0.224		skeletal system development	0.247		chemotaxis	0.615		translation	0.445
cellular sodium ion homeostasis	0.224		positive regulation of NF-kappaB transcription factor activity	0.247		negative regulation of cardiac muscle hypertrophy	0.616		protein localization to telomere	0.446
centrosome duplication	0.224		positive regulation of epidermal growth factor receptor signaling pathway	0.247		positive regulation of interleukin-12 production	0.616		glutathione metabolic process	0.452
chaperonin-mediated tubulin folding	0.224		DNA fragmentation during apoptosis	0.249		G1 phase of mitotic cell cycle	0.616		cell-matrix adhesion	0.452
coenzyme A metabolic process	0.224		gonad development	0.249		axon guidance	0.617		protein polyubiquitination	0.453
early endosome to late endosome transport	0.224		neuron maintenance	0.249		blood vessel endothelial cell migration	0.617		vesicle-mediated transport	0.453
embryonic cranial skeleton morphogenesis	0.224		protein amino acid phosphorylation	0.25		response to fluid shear stress	0.618		protein homooligomerization	0.454
endosome organization	0.224		protein import into peroxisome matrix, docking	0.251		tissue homeostasis	0.618		negative regulation of fatty acid biosynthetic process	0.454
glutathione biosynthetic process	0.224		beta-tubulin folding	0.251		response to osmotic stress	0.618		glycosaminoglycan catabolic process	0.455
glycerol metabolic process	0.224		positive regulation of microtubule depolymerization	0.252		hemopoiesis	0.619		blood circulation	0.456
glycosphingolipid metabolic process	0.224		embryo implantation	0.252		oxygen and reactive oxygen species metabolic process	0.619		isoprenoid biosynthetic process	0.46
gonad development	0.224		V(D)J recombination	0.253		CTP biosynthetic process	0.619		positive regulation of tyrosine phosphorylation of Stat3 protein	0.463
GPI anchor biosynthetic process	0.224		deoxyribonucleoside monophosphate biosynthetic process	0.253		detection of abiotic stimulus	0.619		pathway-restricted SMAD protein phosphorylation	0.464
L-serine metabolic process	0.224		positive regulation of telomerase activity	0.253		nitrogen fixation	0.62		metabotropic glutamate receptor signaling pathway	0.464
leukotriene biosynthetic process	0.224		cell-cell junction organization	0.257		mitochondrion organization	0.62		adenine transport	0.467
lipid catabolic process	0.224		neurogenesis	0.258		ubiquitin-dependent SMAD protein catabolic process	0.622		regulation of lipid kinase activity	0.47
lymphocyte chemotaxis	0.224		release of cytoplasmic sequestered NF-kappaB	0.258		chaperone-mediated protein complex assembly	0.623		immune response	0.472
meiotic mismatch repair	0.224		Rac protein signal transduction	0.259		protein amino acid ADP-ribosylation	0.623		response to X-ray	0.472
muscle cell differentiation	0.224		glutathione biosynthetic process	0.261		retrograde transport, endosome to Golgi	0.624		regulation of neuronal synaptic plasticity	0.473
NADP biosynthetic process	0.224		regulation of blood vessel size	0.261		S-M checkpoint	0.624		negative regulation of transcription by transcription factor localization	0.476
negative regulation of centrosome duplication	0.224		T cell selection	0.263		negative regulation of blood vessel remodeling	0.625		secretion	0.478
negative regulation of peptidase activity	0.224		water transport	0.264		negative regulation of collagen catabolic process	0.625		negative regulation of actin nucleation	0.478
negative regulation of vasoconstriction	0.224		polyamine biosynthetic process	0.264		negative regulation of elastin catabolic process	0.625		phagolysosome formation	0.478
neurofilament bundle assembly	0.224		blood circulation	0.265		negative regulation of extracellular matrix disassembly	0.625		positive chemotaxis	0.478
neuron maturation	0.224		regulation of neuronal synaptic plasticity	0.267		negative regulation of histolysis	0.625		folic acid transport	0.479
neutral amino acid transport	0.224		oxidative phosphorylation	0.267		regulation of tissue remodeling	0.625		pathogenesis	0.479
ossification involved in bone remodeling	0.224		protein polyubiquitination	0.268		nuclear import	0.626		brain morphogenesis	0.48
polyamine biosynthetic process	0.224		maintenance of DNA repeat elements	0.269		microtubule bundle formation	0.626		corpus callosum morphogenesis	0.48
positive regulation of DNA binding	0.224		muscle cell differentiation	0.269		response to hypoxia	0.627		establishment of mitotic spindle orientation	0.48
positive regulation of fatty acid biosynthetic process	0.224		translation	0.269		actin modification	0.629		platelet activating factor metabolic process	0.48
positive regulation of filopodium formation	0.224		regulation of apoptosis	0.269		tRNA transcription	0.631		positive regulation of cyclin-dependent protein kinase activity	0.481
positive regulation of interleukin-10 biosynthetic process	0.224		tRNA transcription	0.273		positive regulation of filopodium formation	0.632		lysosomal lumen acidification	0.484
positive regulation of interleukin-13 biosynthetic process	0.224		DNA packaging	0.273		muscle cell differentiation	0.632		regulation of mitotic recombination	0.484
positive regulation of telomerase activity	0.224		positive regulation of interferon-gamma production	0.274		positive regulation of cellular protein metabolic process	0.632		cellular response to oxidative stress	0.485
progesterone biosynthetic process	0.224		positive regulation of interleukin-12 production	0.274		protein neddylation	0.632		protein homotetramerization	0.486
protein amino acid C-linked glycosylation via 2'-alpha-mannosyl-L-tryptophan	0.224		sulfate transport	0.274		positive regulation of interferon-gamma production	0.632		negative regulation of survival gene product expression	0.488
protein amino acid O-linked mannosylation	0.224		L-glutamate transport	0.275		mitochondrial DNA metabolic process	0.633		regulation of mitochondrial membrane permeability	0.488
protein maturation	0.224		transcription termination	0.277		modification-dependent protein catabolic process	0.633		embryonic hemopoiesis	0.488
protein thiol-disulfide exchange	0.224		DNA double-strand break processing	0.277		regulation of cardiac muscle contraction	0.634		G2/M transition of mitotic cell cycle	0.491
pyridoxal phosphate biosynthetic process	0.224		internal protein amino acid acetylation	0.278		amino acid metabolic process	0.634		response to antibiotic	0.492
Rap protein signal transduction	0.224		rRNA processing	0.279		B cell receptor signaling pathway	0.634		negative regulation of blood vessel remodeling	0.494
redox signal response	0.224		positive regulation of platelet activation	0.282		positive regulation of interleukin-6 production	0.634		negative regulation of collagen catabolic process	0.494
regulation of blood vessel size	0.224		androgen receptor signaling pathway	0.283		mitotic metaphase	0.634		negative regulation of elastin catabolic process	0.494
regulation of T-helper cell differentiation	0.224		RNA transport	0.284		DNA damage response, signal transduction	0.635		negative regulation of extracellular matrix disassembly	0.494
regulation of transcription from RNA polymerase II promoter, global	0.224		regulation of exit from mitosis	0.284		neurofilament bundle assembly	0.636		negative regulation of histolysis	0.494
response to carbohydrate stimulus	0.224		centrosome cycle	0.284		retrograde axon cargo transport	0.636		regulation of tissue remodeling	0.494
retrograde axon cargo transport	0.224		protein thiol-disulfide exchange	0.286		positive regulation of metabolic process	0.636		DNA-dependent DNA replication	0.494
ribosome assembly	0.224		redox signal response	0.286		DNA protection	0.636		cellular copper ion homeostasis	0.495
tissue homeostasis	0.224		negative regulation of peptidase activity	0.286		positive regulation of B cell differentiation	0.637		positive regulation of endothelial cell proliferation	0.495
transcription termination	0.224		response to fluid shear stress	0.287		regulation of cell proliferation	0.637		positive regulation of transcription factor activity	0.5
transforming growth factor beta receptor complex assembly	0.224		organ morphogenesis	0.287		endosome organization	0.637		positive regulation of leukocyte migration	0.5
tRNA transcription	0.224		response to ionizing radiation	0.29		tRNA catabolic process	0.637		arginine transport	0.501
urate biosynthetic process	0.224		ubiquitin-dependent protein catabolic process	0.291		protein amino acid autophosphorylation	0.637		galactosylceramide metabolic process	0.501
V(D)J recombination	0.224		endothelial cell activation	0.292		DNA-dependent DNA replication	0.638		globoside metabolic process	0.501
vitamin B6 metabolic process	0.224		relaxation of cardiac muscle	0.292		maintenance of DNA repeat elements	0.638		glucosylceramide metabolic process	0.501
water homeostasis	0.224		microtubule bundle formation	0.293		regulation of lipid kinase activity	0.638		macroautophagy	0.501
embryo implantation	0.239		amyloid precursor protein catabolic process	0.293		glutathione biosynthetic process	0.64		positive regulation of osteoblast differentiation	0.502
transcription from RNA polymerase III promoter	0.239		cholesterol biosynthetic process	0.294		regulation of blood vessel size	0.64		positive regulation of DNA replication	0.503
positive regulation of apoptosis	0.243		patterning of blood vessels	0.295		citrate metabolic process	0.64		muscle cell differentiation	0.505
translation	0.243		calcium-dependent cell-cell adhesion	0.296		membrane depolarization	0.64		meiosis	0.506
protein amino acid phosphorylation	0.256		negative regulation of fatty acid biosynthetic process	0.297		redox signal response	0.64		defense response	0.506
protein complex assembly	0.282		lymphocyte chemotaxis	0.299		regulation of transcription from RNA polymerase II promoter, global	0.641		intracellular protein transport	0.509
aerobic respiration	0.284		mRNA export from nucleus	0.301		centrosome duplication	0.641		regulation of glycolysis	0.513
retrograde transport, endosome to Golgi	0.284		positive regulation of microtubule polymerization	0.304		transport	0.641		immunoglobulin mediated immune response	0.514
positive regulation of osteoblast differentiation	0.284		myeloid dendritic cell differentiation	0.308		positive regulation of microtubule depolymerization	0.641		histone mRNA metabolic process	0.517
base-excision repair, DNA ligation	0.287		positive regulation of DNA replication	0.308		negative regulation of membrane potential	0.642		mitochondrial electron transport, NADH to ubiquinone	0.519
brain morphogenesis	0.287		mitochondrial electron transport, NADH to ubiquinone	0.309		mitotic metaphase plate congression	0.643		response to radiation	0.521
branched chain family amino acid catabolic process	0.287		negative regulation of pinocytosis	0.311		generation of precursor metabolites and energy	0.643		transcription	0.523
cell-cell junction organization	0.287		regulation of hydrogen peroxide metabolic process	0.312		telomere maintenance via telomerase	0.645		regulation of transforming growth factor beta receptor signaling pathway	0.523
centrosome cycle	0.287		regulation of respiratory burst	0.312		cellular response to oxidative stress	0.645		I-kappaB kinase/NF-kappaB cascade	0.528
corpus callosum morphogenesis	0.287		tissue homeostasis	0.314		release of cytoplasmic sequestered NF-kappaB	0.646		protein catabolic process	0.528
decidualization	0.287		NADP biosynthetic process	0.317		pyridoxal phosphate biosynthetic process	0.647		regulation of phosphorylation	0.531
DNA double-strand break processing	0.287		response to carbohydrate stimulus	0.317		vitamin B6 metabolic process	0.647		regulation of defense response to virus by virus	0.531
embryonic limb morphogenesis	0.287		protein amino acid C-linked glycosylation via 2'-alpha-mannosyl-L-tryptophan	0.318		glucose transport	0.647		positive regulation of RNA export from nucleus	0.531
establishment of mitotic spindle orientation	0.287		protein amino acid O-linked mannosylation	0.318		epithelial to mesenchymal transition	0.648		snRNA export from nucleus	0.531
mitochondrial genome maintenance	0.287		L-serine metabolic process	0.319		glutamate metabolic process	0.648		steroid hormone receptor signaling pathway	0.531
myeloid dendritic cell differentiation	0.287		dolichol metabolic process	0.323		negative regulation of peptidase activity	0.648		cellular aldehyde metabolic process	0.532
negative regulation of cellular protein metabolic process	0.287		telomere maintenance via telomerase	0.324		drug metabolic process	0.649		ATP-dependent proteolysis	0.533
neurogenesis	0.287		positive regulation of hormone biosynthetic process	0.324		cell cycle arrest	0.649		lipid catabolic process	0.534
neuron maintenance	0.287		calcium ion-dependent exocytosis	0.324		immunoglobulin mediated immune response	0.649		regulation of transcription from RNA polymerase I promoter	0.543
neutrophil activation	0.287		transcription from RNA polymerase III promoter	0.327		cell recognition	0.65		cell redox homeostasis	0.544
patterning of blood vessels	0.287		brain morphogenesis	0.328		establishment of localization in cell	0.65		response to organic substance	0.544
platelet activating factor metabolic process	0.287		corpus callosum morphogenesis	0.328		cysteinyl-tRNA aminoacylation	0.65		positive regulation of survival gene product expression	0.544
positive regulation of cholesterol biosynthetic process	0.287		establishment of mitotic spindle orientation	0.328		positive regulation of RNA export from nucleus	0.65		response to toxin	0.545
positive regulation of cholesterol transport	0.287		platelet activating factor metabolic process	0.328		snRNA export from nucleus	0.65		xenobiotic metabolic process	0.545
positive regulation of epidermal growth factor receptor signaling pathway	0.287		positive regulation of mononuclear cell proliferation	0.329		stem cell maintenance	0.651		blood vessel endothelial cell migration	0.546
positive regulation of fat cell differentiation	0.287		reproductive developmental process	0.329		positive regulation of single-stranded telomeric DNA binding	0.651		rRNA processing	0.546
positive regulation of hormone biosynthetic process	0.287		leukotriene biosynthetic process	0.329		positive regulation of calcium ion transport into cytosol	0.651		cell-substrate adhesion	0.548
positive regulation of interferon-gamma production	0.287		response to osmotic stress	0.329		DNA modification	0.653		RNA elongation from RNA polymerase II promoter	0.548
positive regulation of interleukin-12 production	0.287		chromatin remodeling	0.329		inosine catabolic process	0.653		phospholipid dephosphorylation	0.548
positive regulation of lipoprotein lipase activity	0.287		chaperone-mediated protein complex assembly	0.329		positive regulation of alpha-beta T cell differentiation	0.653		regulation of intracellular pH	0.548
positive regulation of mononuclear cell proliferation	0.287		hemostasis	0.33		centrosome separation	0.653		induction of positive chemotaxis	0.548
protein sumoylation	0.287		cell-substrate adhesion	0.33		regulation of sodium ion transport	0.653		retinal metabolic process	0.55
Rac protein signal transduction	0.287		mRNA cleavage	0.331		microtubule cytoskeleton organization	0.654		retinoic acid metabolic process	0.55
regulation of cardiac muscle contraction	0.287		glycerol metabolic process	0.331		cellular sodium ion homeostasis	0.654		protein import into peroxisome matrix, docking	0.551
regulation of exit from mitosis	0.287		positive regulation of lipid metabolic process	0.331		mitochondrion distribution	0.654		nucleocytoplasmic transport	0.552
regulation of hydrogen peroxide metabolic process	0.287		succinyl-CoA metabolic process	0.332		regulation of mRNA processing	0.655		response to hypoxia	0.553
regulation of mitotic recombination	0.287		regulation of defense response to virus by virus	0.333		protection from non-homologous end joining at telomere	0.655		positive regulation of protein export from nucleus	0.554
regulation of neuronal synaptic plasticity	0.287		regulation of DNA replication	0.333		negative regulation of centrosome duplication	0.656		glucose transport	0.556
regulation of protein localization	0.287		NLS-bearing substrate import into nucleus	0.335		ribosome assembly	0.656		mismatch repair	0.558
regulation of respiratory burst	0.287		neutrophil activation	0.336		steroid hormone receptor signaling pathway	0.656		L-serine metabolic process	0.559
release of cytoplasmic sequestered NF-kappaB	0.287		positive regulation of protein complex assembly	0.336		ATP-dependent proteolysis	0.657		pyridoxal phosphate biosynthetic process	0.561
reproductive developmental process	0.287		cyclin catabolic process	0.337		response to radiation	0.657		vitamin B6 metabolic process	0.561
response to hydrogen peroxide	0.287		palate development	0.338		asparagine biosynthetic process	0.657		internal protein amino acid acetylation	0.562
response to osmotic stress	0.287		cellular calcium ion homeostasis	0.341		leukotriene biosynthetic process	0.658		activation of protein kinase activity	0.567
response to protein stimulus	0.287		calcium ion transport	0.341		sex differentiation	0.658		response to cytokine stimulus	0.57
response to temperature stimulus	0.287		N-terminal protein amino acid modification	0.342		intracellular signaling cascade	0.658		DNA damage checkpoint	0.574
RNA transport	0.287		peptidyl-methionine modification	0.342		transcription initiation from RNA polymerase III promoter	0.658		DNA damage response, signal transduction by p53 class mediator resulting in transcription of p21 class mediator	0.574
snRNA transcription	0.287		positive regulation of osteoblast differentiation	0.342		regulation of exit from mitosis	0.659		microtubule nucleation	0.575
stem cell maintenance	0.287		amine transport	0.342		telomere assembly	0.659		response to virus	0.579
succinyl-CoA metabolic process	0.287		nucleosome assembly	0.344		negative regulation of transcription, DNA-dependent	0.659		protein amino acid autophosphorylation	0.581
sulfate transport	0.287		retinol metabolic process	0.346		positive regulation of macrophage activation	0.66		positive regulation of microtubule depolymerization	0.581
T cell selection	0.287		oxygen homeostasis	0.349		cellular aldehyde metabolic process	0.661		positive regulation of mononuclear cell proliferation	0.582
ER to Golgi vesicle-mediated transport	0.299		protein targeting to mitochondrion	0.349		positive regulation of helicase activity	0.661		reproductive developmental process	0.582
DNA damage checkpoint	0.307		response to hydrogen peroxide	0.35		protein thiol-disulfide exchange	0.662		sphingomyelin metabolic process	0.584
rRNA processing	0.314		positive regulation of helicase activity	0.354		positive regulation of isotype switching to IgA isotypes	0.662		DNA replication initiation	0.584
cell-matrix adhesion	0.315		decidualization	0.355		mitotic sister chromatid cohesion	0.663		hemopoiesis	0.587
cholesterol biosynthetic process	0.315		positive regulation of fat cell differentiation	0.355		early endosome to late endosome transport	0.663		positive regulation of vascular endothelial growth factor receptor signaling pathway	0.588
DNA methylation	0.315		negative regulation of S phase of mitotic cell cycle	0.355		nervous system development	0.664		vasculogenesis	0.588
regulation of protein stability	0.315		adenine transport	0.356		centrosome cycle	0.664		early endosome to late endosome transport	0.591
reverse cholesterol transport	0.315		humoral immune response	0.357		chaperonin-mediated tubulin folding	0.664		regulation of transcription from RNA polymerase III promoter	0.592
telomere maintenance via telomerase	0.315		vasculogenesis	0.357		response to calcium ion	0.665		positive regulation of hormone biosynthetic process	0.593
blood coagulation	0.328		response to wounding	0.359		metabotropic glutamate receptor signaling pathway	0.665		release of cytoplasmic sequestered NF-kappaB	0.595
calcium ion transport	0.331		nucleus organization	0.359		urate biosynthetic process	0.666		defense response to virus	0.596
skeletal system development	0.338		MAPKKK cascade	0.359		retinal metabolic process	0.666		inactivation of MAPK activity	0.599
2-oxoglutarate metabolic process	0.344		regulation of mitotic recombination	0.359		retinoic acid metabolic process	0.666		axon guidance	0.599
allantoin metabolic process	0.344		glycosphingolipid metabolic process	0.361		positive regulation of calcium-mediated signaling	0.666		blood vessel development	0.599
B cell activation	0.344		establishment or maintenance of epithelial cell apical/basal polarity	0.362		response to ionizing radiation	0.666		negative regulation of cellular protein metabolic process	0.6
cellular response to glucose starvation	0.344		ceramide metabolic process	0.367		regulation of retroviral genome replication	0.666		negative regulation of peptidase activity	0.606
chaperone-mediated protein complex assembly	0.344		post-Golgi vesicle-mediated transport	0.367		protein import into peroxisome matrix, docking	0.667		ossification involved in bone remodeling	0.607
creatinine metabolic process	0.344		regulation of lipid kinase activity	0.368		snRNA transcription	0.667		positive regulation of monocyte differentiation	0.611
cyclin catabolic process	0.344		coenzyme A metabolic process	0.372		positive regulation of protein export from nucleus	0.668		cellular response to glucose starvation	0.613
ER overload response	0.344		DNA-dependent DNA replication	0.373		cyclin catabolic process	0.669		DNA methylation	0.613
glutamate metabolic process	0.344		regulation of glycolysis	0.377		biological_process	0.67		peptidyl-threonine phosphorylation	0.614
isoleucine metabolic process	0.344		DNA synthesis during DNA repair	0.379		defense response to virus	0.67		attachment of GPI anchor to protein	0.615
membrane depolarization	0.344		mRNA transcription from RNA polymerase II promoter	0.381		response to hydrogen peroxide	0.671		sensory perception of smell	0.616
metabotropic glutamate receptor signaling pathway	0.344		glutamate metabolic process	0.381		cell adhesion	0.671		protein complex assembly	0.617
mitotic metaphase/anaphase transition	0.344		mitotic sister chromatid cohesion	0.381		JAK-STAT cascade	0.672		leukotriene biosynthetic process	0.621
mitotic sister chromatid cohesion	0.344		glycosaminoglycan catabolic process	0.383		membrane fusion	0.672		mRNA transcription from RNA polymerase II promoter	0.621
mRNA transcription from RNA polymerase II promoter	0.344		heparan sulfate proteoglycan biosynthetic process	0.383		vesicle-mediated transport	0.672		positive regulation of I-kappaB kinase/NF-kappaB cascade	0.622
N-terminal protein amino acid modification	0.344		DNA damage response, signal transduction by p53 class mediator resulting in transcription of p21 class mediator	0.385		positive regulation of telomerase activity	0.672		nucleus organization	0.622
negative regulation of cholesterol transport	0.344		detection of hormone stimulus	0.385		positive regulation of platelet activation	0.673		postreplication repair	0.624
negative regulation of fatty acid biosynthetic process	0.344		glycoprotein transport	0.385		response to temperature stimulus	0.673		DNA synthesis during DNA repair	0.625
nuclear import	0.344		positive regulation of monocyte differentiation	0.386		B cell activation	0.673		Golgi calcium ion homeostasis	0.625
oxaloacetate metabolic process	0.344		protein complex assembly	0.386		activation of caspase activity by cytochrome c	0.673		Golgi calcium ion transport	0.625
palate development	0.344		regulation of DNA replication initiation	0.387		NADP biosynthetic process	0.674		peptidyl-serine phosphorylation	0.625
peptidyl-methionine modification	0.344		positive regulation of fatty acid biosynthetic process	0.389		response to carbohydrate stimulus	0.674		protein oligomerization	0.628
positive regulation of microtubule polymerization	0.344		detection of abiotic stimulus	0.392		brain development	0.674		negative regulation of cholesterol transport	0.628
positive regulation of monocyte differentiation	0.344		mitochondrion organization	0.392		cellular response to heat	0.674		humoral immune response	0.629
regulation of chromatin assembly or disassembly	0.344		glial cell migration	0.396		positive regulation of leukocyte migration	0.676		regulation of G-protein coupled receptor protein signaling pathway	0.632
regulation of DNA replication	0.344		neurofilament bundle assembly	0.396		mesonephros development	0.676		organ morphogenesis	0.633
regulation of glycolysis	0.344		retrograde axon cargo transport	0.396		negative regulation of myeloid cell differentiation	0.676		positive regulation of transcription	0.634
regulation of lipid kinase activity	0.344		negative regulation of cardiac muscle hypertrophy	0.4		monocarboxylic acid transport	0.676		negative regulation of S phase of mitotic cell cycle	0.634
regulation of neuron differentiation	0.344		positive regulation of prostaglandin secretion	0.4		viral genome replication	0.676		S phase of mitotic cell cycle	0.635
response to fluid shear stress	0.344		response to ATP	0.4		pattern specification process	0.676		positive regulation of mitotic cell cycle	0.637
retinol metabolic process	0.344		sensory perception of pain	0.4		negative regulation of centriole replication	0.678		neurite development	0.637
sister chromatid cohesion	0.344		protein homotetramerization	0.4		regulation of neuron differentiation	0.679		chemotaxis	0.638
taurine metabolic process	0.344		oxygen and reactive oxygen species metabolic process	0.4		chromatin modification	0.68		RNA transport	0.64
valine metabolic process	0.344		positive regulation of cellular protein metabolic process	0.401		pyrimidine nucleotide metabolic process	0.681		regulation of chromatin assembly or disassembly	0.641
DNA fragmentation during apoptosis	0.346		G1 phase of mitotic cell cycle	0.403		internal protein amino acid acetylation	0.681		Rac protein signal transduction	0.641
DNA replication initiation	0.346		protein stabilization	0.406		lipid catabolic process	0.681		anion transport	0.642
epithelial to mesenchymal transition	0.346		liver development	0.408		'de novo' protein folding	0.682		viral genome replication	0.643
positive regulation of cellular protein metabolic process	0.346		DNA methylation	0.408		positive regulation of mononuclear cell proliferation	0.682		amino acid metabolic process	0.643
positive regulation of protein ubiquitination	0.346		RNA elongation from RNA polymerase II promoter	0.41		reproductive developmental process	0.682		protein targeting to membrane	0.644
protein homotetramerization	0.346		apoptotic program	0.412		neuron maintenance	0.683		regulation of angiogenesis	0.645
protein tetramerization	0.346		positive regulation of protein ubiquitination	0.413		retinol metabolic process	0.683		protein import into mitochondrion	0.645
positive regulation of DNA replication	0.352		regulation of mRNA processing	0.414		detection of hormone stimulus	0.685		double-strand break repair via nonhomologous end joining	0.645
positive regulation of NF-kappaB transcription factor activity	0.352		postreplication repair	0.414		glycoprotein transport	0.685		calcium ion transport	0.645
negative regulation of transcription factor activity	0.353		positive regulation of interleukin-10 biosynthetic process	0.414		cellular alcohol metabolic process	0.685		negative regulation of transcription factor activity	0.647
mRNA export from nucleus	0.37		positive regulation of interleukin-13 biosynthetic process	0.414		actin filament severing	0.685		platelet-derived growth factor receptor signaling pathway	0.651
ubiquitin-dependent protein catabolic process	0.374		regulation of T-helper cell differentiation	0.414		protein localization to telomere	0.685		positive regulation of protein ubiquitination	0.652
DNA recombination	0.376		early endosome to late endosome transport	0.415		RNA transport	0.686		positive regulation of gene expression	0.656
positive regulation of endothelial cell proliferation	0.376		snRNA transcription	0.415		regulation of translational initiation	0.686		biological_process	0.658
positive regulation of protein kinase activity	0.376		protein homooligomerization	0.415		DNA replication initiation	0.687		transcription, DNA-dependent	0.659
regulation of defense response to virus by virus	0.376		salivary gland morphogenesis	0.417		induction of negative chemotaxis	0.687		vesicle fusion	0.659
chromatin remodeling	0.389		anti-apoptosis	0.417		mesoderm migration	0.687		vesicle targeting	0.659
NLS-bearing substrate import into nucleus	0.389		response to cytokine stimulus	0.418		motor axon guidance	0.687		positive regulation of protein amino acid phosphorylation	0.662
acrosome reaction	0.397		histone mRNA 3'-end processing	0.418		ureteric bud development	0.687		retinol metabolic process	0.664
actin filament severing	0.397		platelet-derived growth factor receptor signaling pathway	0.42		transcription from RNA polymerase II promoter	0.688		cell fate determination	0.665
cellular response to heat	0.397		water homeostasis	0.42		positive regulation of gene expression	0.688		androgen receptor signaling pathway	0.668
detection of abiotic stimulus	0.397		negative regulation of transcription factor activity	0.421		rRNA transcription	0.688		regulation of transcription from RNA polymerase II promoter	0.671
establishment or maintenance of epithelial cell apical/basal polarity	0.397		positive regulation of vascular endothelial growth factor receptor signaling pathway	0.422		eosinophil degranulation	0.688		neuron maturation	0.672
glial cell migration	0.397		negative regulation of cell proliferation	0.423		neutrophil degranulation	0.688		positive regulation of lipid metabolic process	0.673
glutathione metabolic process	0.397		response to protein stimulus	0.423		positive regulation of monocyte differentiation	0.689		microtubule cytoskeleton organization	0.675
glycosaminoglycan catabolic process	0.397		negative regulation of telomere maintenance via telomerase	0.424		nucleus organization	0.69		monocyte activation	0.675
maintenance of DNA repeat elements	0.397		negative regulation of transcriptional preinitiation complex assembly	0.425		cell-cell junction organization	0.69		establishment or maintenance of chromatin architecture	0.676
malate metabolic process	0.397		DNA damage checkpoint	0.425		post-Golgi vesicle-mediated transport	0.691		regulation of growth	0.677
microtubule bundle formation	0.397		I-kappaB kinase/NF-kappaB cascade	0.427		riboflavin biosynthetic process	0.691		protein amino acid ADP-ribosylation	0.678
mitochondrion organization	0.397		centrosome organization	0.427		induction of apoptosis via death domain receptors	0.692		lysine catabolic process	0.678
negative regulation of S phase of mitotic cell cycle	0.397		positive regulation of cyclin-dependent protein kinase activity	0.428		DNA methylation	0.692		fatty acid beta-oxidation	0.68
negative regulation of telomere maintenance via telomerase	0.397		B cell proliferation	0.428		neutrophil activation	0.693		barbed-end actin filament capping	0.682
organelle organization	0.397		positive regulation of interleukin-6 production	0.428		phospholipid dephosphorylation	0.693		negative regulation of transcription, DNA-dependent	0.682
phospholipid scrambling	0.397		positive regulation of cholesterol transport	0.433		central nervous system development	0.693		positive regulation of cellular protein metabolic process	0.682
positive regulation of cyclin-dependent protein kinase activity	0.397		embryonic limb morphogenesis	0.436		negative regulation of fatty acid biosynthetic process	0.693		oxygen homeostasis	0.684
positive regulation of interleukin-4 biosynthetic process	0.397		pathway-restricted SMAD protein phosphorylation	0.436		positive regulation of foam cell differentiation	0.694		positive regulation of chemokine production	0.684
positive regulation of isotype switching to IgA isotypes	0.397		aerobic respiration	0.441		cholesterol homeostasis	0.694		response to cold	0.688
positive regulation of leukocyte migration	0.397		endosome organization	0.442		UV protection	0.694		positive regulation of foam cell differentiation	0.696
positive regulation of mitotic cell cycle	0.397		Rho protein signal transduction	0.442		positive regulation of cyclin-dependent protein kinase activity	0.695		positive regulation of blood vessel endothelial cell migration	0.699
positive regulation of transcription factor activity	0.397		actin modification	0.447		establishment or maintenance of epithelial cell apical/basal polarity	0.695		response to estrogen stimulus	0.699
pyrimidine nucleotide metabolic process	0.397		protein amino acid ADP-ribosylation	0.447		intermediate filament organization	0.695		negative regulation of cell adhesion	0.7
regulation of cytokinesis	0.397		M phase	0.448		positive regulation of protein binding	0.697		respiratory gaseous exchange	0.701
regulation of DNA replication initiation	0.397		monocarboxylic acid transport	0.449		histone deacetylation	0.697		neurogenesis	0.701
regulation of sodium ion transport	0.397		protein localization to telomere	0.45		calcium-mediated signaling	0.698		positive regulation of transcription, DNA-dependent	0.701
response to ionizing radiation	0.397		positive regulation of I-kappaB kinase/NF-kappaB cascade	0.45		proteolysis	0.698		regulation of DNA replication initiation	0.704
succinate metabolic process	0.397		establishment or maintenance of chromatin architecture	0.451		protein transport	0.699		Golgi organization	0.704
transcription initiation from RNA polymerase III promoter	0.397		protein modification process	0.451		peptidyl-serine phosphorylation	0.699		DNA packaging	0.704
protein homooligomerization	0.398		positive regulation of transcription factor activity	0.453		M phase	0.699		response to oxidative stress	0.706
positive regulation of I-kappaB kinase/NF-kappaB cascade	0.402		positive regulation of lipoprotein lipase activity	0.453		cellular response to glucose starvation	0.699		T cell activation	0.706
DNA-dependent DNA replication	0.405		regulation of phosphorylation	0.456		glutathione metabolic process	0.7		salivary gland morphogenesis	0.706
fatty acid beta-oxidation	0.405		microtubule nucleation	0.456		postreplication repair	0.701		positive regulation of cell-matrix adhesion	0.707
G1 phase of mitotic cell cycle	0.405		membrane organization	0.457		calcium ion-dependent exocytosis	0.702		membrane fusion	0.707
protein targeting to mitochondrion	0.405		glutathione metabolic process	0.457		negative regulation of telomere maintenance via telomerase	0.702		positive regulation of protein binding	0.711
cellular calcium ion homeostasis	0.408		ER overload response	0.459		positive regulation of DNA binding	0.702		ER overload response	0.711
RNA elongation from RNA polymerase II promoter	0.417		positive regulation of transcription	0.46		pathogenesis	0.703		gonad development	0.712
apoptotic program	0.42		regulation of mitochondrial membrane permeability	0.46		regulation of cytokinesis	0.703		membrane organization	0.712
cytokine-mediated signaling pathway	0.42		cell communication	0.46		response to toxin	0.703		blood coagulation	0.712
response to cytokine stimulus	0.42		GDP-mannose biosynthetic process	0.463		malate metabolic process	0.703		nuclear-transcribed mRNA catabolic process, nonsense-mediated decay	0.712
endocytosis	0.43		negative regulation of T cell activation	0.464		neuron maturation	0.705		glucose metabolic process	0.712
cell recognition	0.434		negative regulation of adenylate cyclase activity	0.468		male gonad development	0.705		malate-aspartate shuttle	0.713
mRNA splice site selection	0.434		chromatin modification	0.47		myeloid cell differentiation	0.705		cell recognition	0.714
protein stabilization	0.442		'de novo' protein folding	0.472		positive regulation of axonogenesis	0.706		M phase	0.719
regulation of apoptosis	0.446		assembly of spliceosomal tri-snRNP	0.472		positive regulation of vascular endothelial growth factor receptor signaling pathway	0.706		brain development	0.72
assembly of spliceosomal tri-snRNP	0.446		defense response	0.474		gene silencing	0.707		chromatin modification	0.721
ATP biosynthetic process	0.446		neutral amino acid transport	0.477		negative regulation of transcription by glucose	0.707		protein localization	0.724
cellular alcohol metabolic process	0.446		blood coagulation	0.477		negative regulation of cell division	0.707		positive regulation of nitric-oxide synthase activity	0.728
eye development	0.446		neurotransmitter catabolic process	0.478		replication fork protection	0.707		regulation of transforming growth factor-beta2 production	0.728
intracellular cholesterol transport	0.446		negative regulation of cellular protein metabolic process	0.478		vasculogenesis	0.708		Ras protein signal transduction	0.728
M phase	0.446		meiosis	0.48		ER overload response	0.71		receptor-mediated endocytosis	0.729
nucleus organization	0.446		inactivation of MAPK activity	0.48		platelet-derived growth factor receptor signaling pathway	0.71		phagocytosis	0.731
pathway-restricted SMAD protein phosphorylation	0.446		regulation of cell adhesion	0.48		regulation of chromatin assembly or disassembly	0.71		glycerol metabolic process	0.732
pattern specification process	0.446		protein amino acid N-linked glycosylation	0.482		protein tetramerization	0.711		amyloid precursor protein catabolic process	0.735
phagocytosis	0.446		regulation of chromatin assembly or disassembly	0.482		cytokinesis, contractile ring formation	0.712		assembly of spliceosomal tri-snRNP	0.735
phospholipid homeostasis	0.446		regulation of transcription from RNA polymerase III promoter	0.482		cytokinesis, initiation of separation	0.712		aspartate transport	0.739
positive regulation of calcium ion transport into cytosol	0.446		UV protection	0.483		respiratory burst	0.713		phagocytosis, engulfment	0.74
positive regulation of calcium-mediated signaling	0.446		positive regulation of transcription, DNA-dependent	0.485		mitochondrial respiratory chain complex I assembly	0.713		negative regulation of cell migration	0.743
positive regulation of gene expression	0.446		malate metabolic process	0.486		actin filament polymerization	0.714		positive regulation of protein complex assembly	0.747
positive regulation of interleukin-6 production	0.446		retrograde transport, endosome to Golgi	0.487		positive regulation of cholesterol biosynthetic process	0.714		mitochondrial respiratory chain complex I assembly	0.749
protein localization to telomere	0.446		chaperone cofactor-dependent protein folding	0.488		succinyl-CoA metabolic process	0.715		anatomical structure morphogenesis	0.75
protein targeting to peroxisome	0.446		Rap protein signal transduction	0.492		regulation of DNA replication	0.715		transcription from RNA polymerase II promoter	0.75
regulation of mRNA processing	0.446		cell-cell adhesion	0.492		embryonic development	0.715		protein transport	0.752
salivary gland morphogenesis	0.446		activation of caspase activity by cytochrome c	0.493		phagocytosis	0.715		regulation of lipid metabolic process	0.754
I-kappaB kinase/NF-kappaB cascade	0.462		mitotic metaphase/anaphase transition	0.493		methionine salvage	0.716		respiratory burst	0.756
oxygen and reactive oxygen species metabolic process	0.462		pyrimidine nucleotide metabolic process	0.495		replication fork processing	0.716		hemostasis	0.759
sex differentiation	0.462		B cell activation	0.495		I-kappaB kinase/NF-kappaB cascade	0.717		spermatogenesis	0.761
MAPKKK cascade	0.464		embryonic hemopoiesis	0.495		assembly of spliceosomal tri-snRNP	0.717		glycogen metabolic process	0.762
response to wounding	0.464		actin filament polymerization	0.495		branched chain family amino acid catabolic process	0.717		induction of apoptosis via death domain receptors	0.763
epidermis development	0.471		response to X-ray	0.498		hypoxanthine metabolic process	0.717		negative regulation of pinocytosis	0.764
amino acid metabolic process	0.482		cellular aldehyde metabolic process	0.499		positive regulation of dopamine metabolic process	0.717		BMP signaling pathway	0.771
ectoderm development	0.49		regulation of smooth muscle contraction	0.499		purine ribonucleoside salvage	0.717		ceramide metabolic process	0.771
'de novo' protein folding	0.491		regulation of S phase of mitotic cell cycle	0.502		sister chromatid cohesion	0.717		multicellular organismal development	0.771
actin filament polymerization	0.491		response to virus	0.502		lymphocyte chemotaxis	0.717		entry of virus into host cell	0.773
anion transport	0.491		phosphatidylserine metabolic process	0.503		brain morphogenesis	0.718		female pregnancy	0.774
beta-tubulin folding	0.491		positive regulation of transferase activity	0.503		corpus callosum morphogenesis	0.718		regulation of translational initiation	0.774
cellular aldehyde metabolic process	0.491		response to hypoxia	0.504		establishment of mitotic spindle orientation	0.718		negative regulation of microtubule depolymerization	0.774
chromatin modification	0.491		sex differentiation	0.505		platelet activating factor metabolic process	0.718		centrosome organization	0.775
creatine metabolic process	0.491		GPI anchor biosynthetic process	0.506		Golgi organization	0.719		protein amino acid N-linked glycosylation	0.776
embryonic hemopoiesis	0.491		membrane fusion	0.509		regulation of cell adhesion	0.719		G-protein coupled receptor protein signaling pathway	0.776
glycogen metabolic process	0.491		mRNA splice site selection	0.509		monocyte activation	0.719		actin filament bundle formation	0.776
hemostasis	0.491		positive regulation of macrophage activation	0.513		regulation of dendrite development	0.72		JNK cascade	0.777
intermediate filament organization	0.491		cellular response to heat	0.514		negative regulation of transcription from RNA polymerase II promoter	0.72		behavior	0.777
monocyte activation	0.491		regulation of cytokinesis	0.516		positive regulation of B cell tolerance induction	0.721		regulation of cell shape	0.778
oxygen homeostasis	0.491		branched chain family amino acid catabolic process	0.517		positive regulation of NK T cell differentiation	0.721		intracellular transport	0.779
positive regulation of chemokine production	0.491		hemopoiesis	0.518		positive regulation of T cell tolerance induction	0.721		cellular iron ion homeostasis	0.781
positive regulation of helicase activity	0.491		ER to Golgi vesicle-mediated transport	0.519		positive regulation of mesenchymal cell proliferation	0.721		peptide cross-linking	0.781
regulation of cell adhesion	0.491		citrate metabolic process	0.52		positive regulation of tolerance induction to self antigen	0.721		liver development	0.782
response to X-ray	0.491		cellular response to glucose starvation	0.52		ATP biosynthetic process	0.721		activation of caspase activity	0.783
secretion	0.491		positive regulation of chemokine production	0.521		G2/M transition DNA damage checkpoint	0.721		cell-cell adhesion	0.785
response to virus	0.51		positive regulation of cholesterol biosynthetic process	0.524		neurogenesis	0.722		protein amino acid glycosylation	0.786
defense response	0.513		creatine metabolic process	0.525		mesoderm development	0.722		cortical actin cytoskeleton organization	0.786
protein amino acid ADP-ribosylation	0.516		fatty acid beta-oxidation	0.525		ossification involved in bone remodeling	0.723		cell cycle arrest	0.79
nucleosome assembly	0.517		monocyte activation	0.526		transcription termination	0.723		mitotic metaphase/anaphase transition	0.791
humoral immune response	0.527		positive regulation of foam cell differentiation	0.526		metabolic process	0.724		protein kinase cascade	0.791
Rho protein signal transduction	0.527		neuron recognition	0.527		positive regulation of mitotic cell cycle	0.725		positive regulation of fatty acid biosynthetic process	0.792
cellular copper ion homeostasis	0.532		regulation of cell proliferation	0.527		intracellular protein transport	0.726		proton transport	0.795
cortical actin cytoskeleton organization	0.532		amino acid metabolic process	0.528		chloride transport	0.727		endothelial cell proliferation	0.798
defense response to Gram-negative bacterium	0.532		phosphatidylcholine biosynthetic process	0.531		heparan sulfate proteoglycan biosynthetic process	0.727		preassembly of GPI anchor in ER membrane	0.798
endosome to lysosome transport	0.532		negative regulation of cholesterol transport	0.532		inactivation of MAPK activity	0.728		ectoderm development	0.8
foam cell differentiation	0.532		cortical actin cytoskeleton organization	0.533		glycosphingolipid metabolic process	0.728		negative regulation of transcription from RNA polymerase II promoter	0.801
folic acid transport	0.532		membrane depolarization	0.533		negative regulation of survival gene product expression	0.729		chloride transport	0.801
histone deacetylation	0.532		ATP biosynthetic process	0.533		secretion	0.729		calcium-dependent cell-cell adhesion	0.802
mitochondrial respiratory chain complex I assembly	0.532		cellular copper ion homeostasis	0.534		protein localization	0.73		nervous system development	0.802
neuromuscular synaptic transmission	0.532		phagocytosis	0.535		regulation of transcription	0.732		actin cytoskeleton organization	0.804
neuron recognition	0.532		behavior	0.536		phospholipid homeostasis	0.733		epidermis development	0.804
phosphatidylcholine biosynthetic process	0.532		G2/M transition of mitotic cell cycle	0.536		female pregnancy	0.733		heart development	0.81
positive regulation of macrophage activation	0.532		regulation of neuron differentiation	0.537		BMP signaling pathway	0.733		activation of protein kinase C activity by G-protein coupled receptor protein signaling pathway	0.811
regulation of smooth muscle contraction	0.532		cytokine-mediated signaling pathway	0.537		N-terminal protein amino acid modification	0.734		positive regulation of cholesterol transport	0.812
rRNA transcription	0.532		neutrophil chemotaxis	0.537		peptidyl-methionine modification	0.734		positive regulation of lipoprotein lipase activity	0.812
membrane organization	0.547		regulation of cardiac muscle contraction	0.537		histone acetylation	0.735		natural killer cell activation	0.815
positive regulation of transcription	0.56		base-excision repair, gap-filling	0.539		base-excision repair, DNA ligation	0.736		L-glutamate transport	0.815
G-protein coupled receptor protein signaling pathway	0.56		positive regulation of plasminogen activation	0.539		negative regulation of adenylate cyclase activity	0.736		G1/S transition checkpoint	0.817
biological_process	0.566		protein maturation via proteolysis	0.539		hemostasis	0.737		hormone-mediated signaling	0.818
hemopoiesis	0.566		response to misfolded protein	0.539		mismatch repair	0.737		behavioral response to nicotine	0.822
anatomical structure morphogenesis	0.57		positive regulation of sodium:hydrogen antiporter activity	0.542		glycogen metabolic process	0.737		intracellular signaling cascade	0.823
attachment of GPI anchor to protein	0.57		fatty acid transport	0.548		actin cytoskeleton organization	0.737		fibril organization	0.823
behavioral response to nicotine	0.57		response to radiation	0.549		regulation of mitotic recombination	0.738		positive regulation of angiogenesis	0.824
cell redox homeostasis	0.57		positive regulation of blood vessel endothelial cell migration	0.549		angiogenesis	0.738		signal transduction	0.831
DNA damage response, signal transduction by p53 class mediator resulting in transcription of p21 class mediator	0.57		protein tetramerization	0.55		regulation of neuronal synaptic plasticity	0.739		glycosphingolipid metabolic process	0.831
endothelial cell proliferation	0.57		attachment of GPI anchor to protein	0.552		negative regulation of pinocytosis	0.739		cell growth	0.831
leukocyte migration	0.57		neurite development	0.553		meiotic mismatch repair	0.739		peripheral nervous system development	0.833
negative regulation of lipid transport	0.57		positive regulation of B cell proliferation	0.553		folic acid transport	0.74		positive regulation of interleukin-10 biosynthetic process	0.834
positive regulation of cell-matrix adhesion	0.57		sphingolipid metabolic process	0.554		mitotic metaphase/anaphase transition	0.74		positive regulation of interleukin-13 biosynthetic process	0.834
positive regulation of vascular endothelial growth factor receptor signaling pathway	0.57		positive regulation of striated muscle development	0.555		cell redox homeostasis	0.74		regulation of T-helper cell differentiation	0.834
response to lipopolysaccharide	0.57		positive regulation of nitric-oxide synthase activity	0.559		sulfate transport	0.74		regulation of transcription	0.834
UV protection	0.57		positive regulation of cell-matrix adhesion	0.562		patterning of blood vessels	0.74		cholesterol metabolic process	0.836
vasculogenesis	0.57		blood vessel development	0.564		negative regulation of actin nucleation	0.741		lipid metabolic process	0.837
cell-cell adhesion	0.571		rRNA transcription	0.564		phagolysosome formation	0.741		negative regulation of mitotic cell cycle	0.84
excretion	0.6		intracellular cholesterol transport	0.564		positive chemotaxis	0.741		male gonad development	0.843
cholesterol metabolic process	0.604		positive regulation of myoblast differentiation	0.565		attachment of GPI anchor to protein	0.743		actin filament organization	0.847
activation of caspase activity by cytochrome c	0.605		negative regulation of survival gene product expression	0.565		Rac protein signal transduction	0.743		positive regulation of bone mineralization	0.849
ATP catabolic process	0.605		positive regulation of mitotic cell cycle	0.567		glucose metabolic process	0.743		angiogenesis	0.854
cell communication	0.605		cellular alcohol metabolic process	0.567		intracellular cholesterol transport	0.743		digestion	0.857
double-strand break repair via nonhomologous end joining	0.605		COPI coating of Golgi vesicle	0.571		maintenance of protein location in nucleus	0.743		Wnt receptor signaling pathway through beta-catenin	0.857
Golgi to endosome transport	0.605		iron incorporation into metallo-sulfur cluster	0.574		mitochondrial genome maintenance	0.743		cytokine-mediated signaling pathway	0.858
monocarboxylic acid transport	0.605		B cell receptor signaling pathway	0.574		protein kinase cascade	0.744		ER to Golgi vesicle-mediated transport	0.86
myeloid cell differentiation	0.605		glycogen metabolic process	0.575		cell surface receptor linked signal transduction	0.744		embryonic development	0.861
negative regulation of microtubule depolymerization	0.605		positive regulation of calcium-mediated signaling	0.576		positive regulation of cell-matrix adhesion	0.744		protein tetramerization	0.863
positive regulation of nitric-oxide synthase activity	0.605		chemotaxis	0.576		myeloid dendritic cell differentiation	0.745		innate immune response	0.864
positive regulation of protein binding	0.605		positive regulation of interleukin-4 biosynthetic process	0.577		tetrahydrofolate metabolic process	0.745		neuromuscular synaptic transmission	0.867
protein heterooligomerization	0.605		phosphatidylethanolamine biosynthetic process	0.577		adenine transport	0.745		water transport	0.868
protein transport	0.605		negative regulation of microtubule depolymerization	0.577		establishment or maintenance of cell polarity	0.745		generation of precursor metabolites and energy	0.868
regulation of lipid metabolic process	0.605		response to lipopolysaccharide	0.578		induction of apoptosis by extracellular signals	0.747		cytoskeleton organization	0.871
regulation of transcription from RNA polymerase III promoter	0.605		pattern specification process	0.582		negative regulation of microtubule depolymerization	0.748		positive regulation of interleukin-4 biosynthetic process	0.873
regulation of transforming growth factor-beta2 production	0.605		viral genome replication	0.583		defense response to Gram-negative bacterium	0.749		negative regulation of lipid transport	0.875
glucose transport	0.612		gamma-aminobutyric acid catabolic process	0.587		regulation of transforming growth factor beta receptor signaling pathway	0.749		transport	0.876
peptide cross-linking	0.612		Golgi organization	0.588		response to lipopolysaccharide	0.749		translational initiation	0.878
positive regulation of foam cell differentiation	0.612		mitochondrial genome maintenance	0.588		embryonic cranial skeleton morphogenesis	0.75		endocytosis	0.879
negative regulation of cell proliferation	0.621		preassembly of GPI anchor in ER membrane	0.588		centrosome organization	0.75		nucleotide-excision repair, DNA damage removal	0.881
embryonic development	0.634		ribosomal large subunit biogenesis	0.59		cell-substrate adhesion	0.75		RNA processing	0.883
JAK-STAT cascade	0.634		regulation of translational initiation	0.592		liver development	0.751		excretion	0.883
peptidyl-serine phosphorylation	0.634		phospholipid scrambling	0.592		positive regulation of fatty acid biosynthetic process	0.751		negative regulation of adenylate cyclase activity	0.89
regulation of cell proliferation	0.634		intermediate filament organization	0.594		positive regulation of blood vessel endothelial cell migration	0.751		fibroblast growth factor receptor signaling pathway	0.891
response to calcium ion	0.634		transport	0.595		neuron recognition	0.753		central nervous system development	0.896
activation of protein kinase activity	0.637		peroxisomal membrane transport	0.596		microtubule nucleation	0.753		cell adhesion	0.901
centrosome organization	0.637		G1/S transition checkpoint	0.597		heart development	0.754		striated muscle contraction	0.902
G1/S transition checkpoint	0.637		post-chaperonin tubulin folding pathway	0.597		positive regulation of epidermal growth factor receptor signaling pathway	0.755		negative regulation of cell growth	0.903
Golgi organization	0.637		protein deglycosylation	0.598		DNA damage response, signal transduction by p53 class mediator resulting in transcription of p21 class mediator	0.755		positive regulation of cell migration	0.903
microtubule nucleation	0.637		negative regulation of mRNA 3'-end processing	0.6		response to stress	0.756		proteolysis	0.905
negative regulation of survival gene product expression	0.637		negative regulation of protein export from nucleus	0.6		2-oxoglutarate metabolic process	0.756		protein amino acid O-linked glycosylation	0.909
regulation of mitochondrial membrane permeability	0.637		biological_process	0.6		allantoin metabolic process	0.756		induction of apoptosis	0.909
negative regulation of transcription, DNA-dependent	0.637		peptidyl-serine phosphorylation	0.602		creatinine metabolic process	0.756		response to calcium ion	0.911
calcium-mediated signaling	0.654		protein sumoylation	0.602		isoleucine metabolic process	0.756		negative regulation of foam cell differentiation	0.911
viral genome replication	0.654		regulation of protein localization	0.602		oxaloacetate metabolic process	0.756		collagen fibril organization	0.913
protein modification process	0.665		histone acetylation	0.603		taurine metabolic process	0.756		protein import into nucleus, translocation	0.914
receptor-mediated endocytosis	0.666		reverse cholesterol transport	0.605		valine metabolic process	0.756		signal complex assembly	0.917
B cell proliferation	0.666		response to estrogen stimulus	0.606		protein targeting to peroxisome	0.757		activation of pro-apoptotic gene products	0.918
cell-cell junction assembly	0.666		regulation of transcription from RNA polymerase II promoter	0.606		anion transport	0.757		carbohydrate metabolic process	0.919
entry of virus into host cell	0.666		endocytosis	0.607		actin filament bundle formation	0.758		protein amino acid dephosphorylation	0.919
induction of apoptosis via death domain receptors	0.666		regulation of lipid metabolic process	0.608		protein heterooligomerization	0.759		mRNA splice site selection	0.922
meiosis	0.666		actin filament severing	0.611		regulation of transcription from RNA polymerase III promoter	0.759		establishment or maintenance of cell polarity	0.925
microtubule cytoskeleton organization	0.666		mitochondrial respiratory chain complex I assembly	0.611		Ras protein signal transduction	0.759		actin modification	0.925
natural killer cell activation	0.666		acrosome reaction	0.612		glial cell migration	0.759		coenzyme A metabolic process	0.926
negative regulation of cyclin-dependent protein kinase activity	0.666		tumor necrosis factor-mediated signaling pathway	0.613		positive regulation of lipoprotein lipase activity	0.761		positive regulation of interleukin-2 biosynthetic process	0.93
positive regulation of vasodilation	0.666		regulation of cell shape	0.613		response to X-ray	0.762		muscle contraction	0.933
postreplication repair	0.666		mesodermal cell fate specification	0.613		carbohydrate metabolic process	0.763		inflammatory response	0.934
signal complex assembly	0.666		G-protein coupled receptor protein signaling pathway	0.615		regulation of lipid metabolic process	0.763		cellular defense response	0.935
axon guidance	0.672		anion transport	0.615		negative regulation of S phase of mitotic cell cycle	0.763		activation of MAPK activity	0.941
anti-apoptosis	0.674		cell redox homeostasis	0.616		protein amino acid glycosylation	0.763		positive regulation of specific transcription from RNA polymerase II promoter	0.948
membrane fusion	0.674		regulation of transforming growth factor beta receptor signaling pathway	0.617		negative regulation of cell growth	0.764		response to stress	0.952
negative regulation of adenylate cyclase activity	0.674		mismatch repair	0.618		neurite development	0.765		induction of apoptosis by extracellular signals	0.952
response to oxidative stress	0.688		glucose transport	0.618		embryonic hemopoiesis	0.765		transmembrane receptor protein tyrosine kinase signaling pathway	0.952
blood vessel development	0.693		UMP biosynthetic process	0.619		cell fate determination	0.765		cell surface receptor linked signal transduction	0.954
liver development	0.693		regulation of sodium ion transport	0.619		positive regulation of cholesterol transport	0.766		oxidation reduction	0.955
male gonad development	0.693		positive regulation of cell motion	0.621		regulation of angiogenesis	0.766		ATP catabolic process	0.96
neurite development	0.693		transcription from RNA polymerase I promoter	0.623		positive regulation of pathway-restricted SMAD protein phosphorylation	0.767		citrate metabolic process	0.96
pathogenesis	0.693		eye development	0.623		L-serine metabolic process	0.767		visual perception	0.962
platelet-derived growth factor receptor signaling pathway	0.693		activation of pro-apoptotic gene products	0.625		leukocyte migration	0.767		sensory perception of sound	0.964
regulation of transforming growth factor beta receptor signaling pathway	0.693		endosome to lysosome transport	0.626		mRNA splice site selection	0.768		potassium ion transport	0.966
lipid metabolic process	0.7		cell fate determination	0.626		foam cell differentiation	0.768		homophilic cell adhesion	0.969
transport	0.709		positive regulation of calcium ion transport into cytosol	0.626		positive regulation of vasodilation	0.768		translational elongation	0.971
response to hypoxia	0.713		anatomical structure morphogenesis	0.627		eye development	0.77		synaptic transmission	0.974
COPI coating of Golgi vesicle	0.718		regulation of transforming growth factor-beta2 production	0.627		cellular copper ion homeostasis	0.771		positive regulation of transcription from RNA polymerase II promoter	0.975
negative regulation of mitotic cell cycle	0.718		aspartate catabolic process	0.63		muscle contraction	0.771		cell-cell signaling	0.98
peptidyl-threonine phosphorylation	0.718		negative regulation of transcription, DNA-dependent	0.63		positive regulation of interleukin-10 biosynthetic process	0.772		regulation of transcription, DNA-dependent	0.981
post-Golgi vesicle-mediated transport	0.718		cilium morphogenesis	0.63		positive regulation of interleukin-13 biosynthetic process	0.772		B cell differentiation	0.989
regulation of phosphorylation	0.718		gut morphogenesis	0.63		regulation of T-helper cell differentiation	0.772		leukocyte adhesion	0.989
response to radiation	0.718		positive regulation of neurogenesis	0.631		succinate metabolic process	0.772		'de novo' GDP-L-fucose biosynthetic process	1
ribosomal large subunit biogenesis	0.718		Factor XII activation	0.631		pathway-restricted SMAD protein phosphorylation	0.773		'de novo' IMP biosynthetic process	1
striated muscle contraction	0.718		blood coagulation, intrinsic pathway	0.631		regulation of DNA replication initiation	0.773		'de novo' posttranslational protein folding	1
actin filament organization	0.741		proline biosynthetic process	0.633		T cell activation	0.773		10-formyltetrahydrofolate catabolic process	1
cell fate determination	0.741		startle response	0.633		endosome to lysosome transport	0.776		2-oxoglutarate metabolic process	1
histone acetylation	0.741		cell recognition	0.634		coenzyme A metabolic process	0.777		3'-phosphoadenosine 5'-phosphosulfate metabolic process	1
phospholipid efflux	0.741		regulation of angiogenesis	0.634		regulation of smooth muscle contraction	0.777		5S class rRNA transcription	1
positive regulation of protein amino acid phosphorylation	0.741		loss of chromatin silencing	0.637		gonad development	0.778		9-cis-retinoic acid biosynthetic process	1
chemotaxis	0.748		cell-cell junction assembly	0.637		salivary gland morphogenesis	0.778		ADP biosynthetic process	1
signal transduction	0.756		protein targeting to peroxisome	0.639		creatine metabolic process	0.779		AMP biosynthetic process	1
cholesterol homeostasis	0.759		defense response to Gram-negative bacterium	0.64		activation of pro-apoptotic gene products	0.779		AMP catabolic process	1
negative regulation of cell adhesion	0.759		male gonad development	0.64		peripheral nervous system development	0.779		ARF protein signal transduction	1
actin filament bundle formation	0.762		defense response to virus	0.643		cellular iron ion homeostasis	0.78		ATP biosynthetic process	1
activation of protein kinase C activity by G-protein coupled receptor protein signaling pathway	0.762		endothelial cell proliferation	0.643		negative regulation of cell adhesion	0.78		ATP hydrolysis coupled proton transport	1
intra-Golgi vesicle-mediated transport	0.762		protein transport	0.644		natural killer cell activation	0.78		ATP metabolic process	1
maintenance of protein location in nucleus	0.762		negative regulation of B cell apoptosis	0.644		antigen processing and presentation of endogenous antigen	0.781		ATP synthesis coupled proton transport	1
metabolic process	0.762		regulation of germinal center formation	0.644		meiosis	0.782		B cell activation	1
negative regulation of foam cell differentiation	0.762		nucleosome positioning	0.644		fibril organization	0.782		B cell apoptosis	1
neutrophil chemotaxis	0.762		transcription initiation	0.644		neutral amino acid transport	0.782		B cell lineage commitment	1
positive regulation of interleukin-2 biosynthetic process	0.762		activation of protein kinase activity	0.645		transmembrane receptor protein tyrosine kinase signaling pathway	0.782		B cell receptor signaling pathway	1
positive regulation of pathway-restricted SMAD protein phosphorylation	0.762		actin filament organization	0.645		Golgi to endosome transport	0.782		B cell receptor transport into membrane raft	1
protein oligomerization	0.762		pathogenesis	0.645		palate development	0.783		BMP signaling pathway in spinal cord dorsal-ventral patterning	1
generation of precursor metabolites and energy	0.767		proteoglycan metabolic process	0.646		positive regulation of protein amino acid phosphorylation	0.783		C-terminal protein amino acid methylation	1
vesicle-mediated transport	0.77		negative regulation of mammary gland epithelial cell proliferation	0.646		double-strand break repair via nonhomologous end joining	0.784		C21-steroid hormone biosynthetic process	1
cholesterol efflux	0.781		response to genistein	0.646		positive regulation of hormone biosynthetic process	0.784		C21-steroid hormone metabolic process	1
fibril organization	0.781		response to calcium ion	0.647		histone mRNA 3'-end processing	0.786		CDP-choline pathway	1
inactivation of MAPK activity	0.781		response to toxin	0.647		Rap protein signal transduction	0.786		CMP-sialic acid transport	1
mismatch repair	0.781		histone deacetylation	0.649		negative regulation of cholesterol transport	0.787		COPI coating of Golgi vesicle	1
positive regulation of blood vessel endothelial cell migration	0.781		protein amino acid glycosylation	0.649		phospholipid efflux	0.789		Cdc42 protein signal transduction	1
protein targeting to membrane	0.781		ectoderm development	0.65		preassembly of GPI anchor in ER membrane	0.79		DNA catabolic process, exonucleolytic	1
translational initiation	0.781		receptor-mediated endocytosis	0.651		negative regulation of cell migration	0.791		DNA damage induced protein phosphorylation	1
brain development	0.792		immunoglobulin biosynthetic process	0.653		leukocyte adhesion	0.791		DNA damage response, detection of DNA damage	1
defense response to virus	0.799		2-oxoglutarate metabolic process	0.653		nucleocytoplasmic transport	0.792		DNA damage response, signal transduction by p53 class mediator	1
endosome transport	0.799		allantoin metabolic process	0.653		COPI coating of Golgi vesicle	0.792		DNA dealkylation	1
establishment or maintenance of chromatin architecture	0.799		creatinine metabolic process	0.653		acrosome reaction	0.792		DNA duplex unwinding	1
fatty acid metabolic process	0.799		isoleucine metabolic process	0.653		negative regulation of lipid transport	0.792		DNA integration	1
nuclear-transcribed mRNA catabolic process, nonsense-mediated decay	0.799		oxaloacetate metabolic process	0.653		negative regulation of cellular protein metabolic process	0.792		DNA ligation during DNA repair	1
peripheral nervous system development	0.799		taurine metabolic process	0.653		neutrophil chemotaxis	0.793		DNA mediated transformation	1
response to estrogen stimulus	0.799		valine metabolic process	0.653		negative regulation of cyclin-dependent protein kinase activity	0.793		DNA methylation during embryonic development	1
Wnt receptor signaling pathway through beta-catenin	0.799		signal transduction	0.653		activation of protein kinase activity	0.793		DNA methylation during gametogenesis	1
establishment or maintenance of cell polarity	0.8		double-strand break repair via nonhomologous end joining	0.654		nucleotide-excision repair, DNA damage removal	0.794		DNA replication, synthesis of RNA primer	1
regulation of translational initiation	0.803		phospholipid homeostasis	0.656		B cell differentiation	0.795		DNA strand elongation	1
protein localization	0.813		neuromuscular synaptic transmission	0.656		signal complex assembly	0.796		DNA topological change	1
behavior	0.815		neural crest cell migration	0.657		T cell selection	0.796		ER-associated protein catabolic process	1
chloride transport	0.815		positive regulation of pathway-restricted SMAD protein phosphorylation	0.658		mRNA transcription from RNA polymerase II promoter	0.797		ER-dependent peroxisome biogenesis	1
glucose metabolic process	0.815		foam cell differentiation	0.66		protein sumoylation	0.797		ER-nuclear signaling pathway	1
nucleocytoplasmic transport	0.815		positive regulation of vasodilation	0.661		cell communication	0.797		Factor XII activation	1
protein amino acid O-linked glycosylation	0.815		retina layer formation	0.662		entry of virus into host cell	0.798		G-protein coupled receptor internalization	1
response to toxin	0.815		retinal ganglion cell axon guidance	0.662		positive regulation of interleukin-4 biosynthetic process	0.798		G-protein signaling, coupled to cAMP nucleotide second messenger	1
xenobiotic metabolic process	0.815		gap junction assembly	0.663		behavioral response to nicotine	0.798		G-protein signaling, coupled to cGMP nucleotide second messenger	1
BMP signaling pathway	0.824		exit from mitosis	0.663		regulation of protein localization	0.799		G-protein signaling, coupled to cyclic nucleotide second messenger	1
protein amino acid glycosylation	0.824		CDP-choline pathway	0.664		positive regulation of nitric oxide biosynthetic process	0.8		G0 to G1 transition	1
intracellular signaling cascade	0.829		protein localization	0.664		regulation of phosphorylation	0.8		G1 DNA damage checkpoint	1
G2/M transition of mitotic cell cycle	0.83		JAK-STAT cascade	0.664		oxygen homeostasis	0.801		G1 phase	1
mesoderm development	0.83		positive regulation of transcription from RNA polymerase II promoter, global	0.664		apoptosis in response to endoplasmic reticulum stress	0.801		GDP-mannose biosynthetic process	1
regulation of angiogenesis	0.83		protein targeting to membrane	0.665		negative regulation of cellular pH reduction	0.801		GPI anchor biosynthetic process	1
respiratory burst	0.83		translational initiation	0.666		RNA processing	0.801		GTP catabolic process	1
sensory perception of smell	0.83		epidermis development	0.666		activation of protein kinase C activity by G-protein coupled receptor protein signaling pathway	0.802		Golgi to endosome transport	1
protein amino acid autophosphorylation	0.833		embryonic development	0.666		response to UV	0.802		Golgi to plasma membrane CFTR protein transport	1
T cell activation	0.835		natural killer cell activation	0.668		glycosaminoglycan catabolic process	0.802		Golgi to plasma membrane protein transport	1
multicellular organismal development	0.842		positive regulation of protein binding	0.668		protein targeting to membrane	0.803		Golgi vesicle fusion to target membrane	1
positive regulation of angiogenesis	0.844		succinate metabolic process	0.67		phospholipid scrambling	0.803		Golgi vesicle transport	1
positive regulation of bone mineralization	0.844		metabolic process	0.67		response to iron ion	0.804		I-kappaB phosphorylation	1
positive regulation of nitric oxide biosynthetic process	0.844		positive regulation of hair follicle development	0.67		Wnt receptor signaling pathway through beta-catenin	0.804		JAK-STAT cascade	1
preassembly of GPI anchor in ER membrane	0.844		L-serine transport	0.671		deoxyribonucleoside monophosphate biosynthetic process	0.806		JAK-STAT cascade involved in growth hormone signaling pathway	1
intracellular protein transport	0.845		mitotic anaphase	0.671		cholesterol efflux	0.807		JUN phosphorylation	1
regulation of transcription from RNA polymerase II promoter	0.851		protein oligomerization	0.672		protein amino acid dephosphorylation	0.807		L-alanine transport	1
angiogenesis	0.855		negative regulation of lipid transport	0.675		regulation of cell growth	0.809		L-ascorbic acid metabolic process	1
regulation of transcription	0.855		positive regulation of cell-cell adhesion	0.676		ribosomal large subunit biogenesis	0.809		L-cystine transport	1
intracellular transport	0.868		entry of virus into host cell	0.677		organelle organization	0.809		L-fucose catabolic process	1
central nervous system development	0.873		behavioral response to nicotine	0.678		nuclear-transcribed mRNA catabolic process, nonsense-mediated decay	0.809		L-phenylalanine catabolic process	1
actin cytoskeleton organization	0.875		regulation of cholesterol biosynthetic process	0.68		response to estrogen stimulus	0.809		L-serine biosynthetic process	1
response to UV	0.879		glycosphingolipid catabolic process	0.68		regulation of cell shape	0.809		L-serine catabolic process	1
innate immune response	0.889		negative regulation of protein amino acid phosphorylation	0.68		blood vessel development	0.811		L-serine transport	1
protein import into nucleus, translocation	0.889		actin filament bundle formation	0.681		intracellular transport	0.811		L-xylitol catabolic process	1
cellular iron ion homeostasis	0.898		aspartyl-tRNA aminoacylation	0.682		negative regulation of mitochondrial depolarization	0.811		Mo-molybdopterin cofactor biosynthetic process	1
nucleotide-excision repair, DNA damage removal	0.898		purine nucleotide metabolic process	0.682		xenobiotic metabolic process	0.811		Mullerian duct regression	1
regulation of cell shape	0.898		vesicle-mediated transport	0.683		translational initiation	0.818		N-acetylglucosamine metabolic process	1
response to nutrient	0.898		cell cycle arrest	0.685		hormone-mediated signaling	0.819		N-acetylmannosamine metabolic process	1
retrograde vesicle-mediated transport, Golgi to ER	0.898		focal adhesion formation	0.688		response to nicotine	0.82		N-acetylneuraminate metabolic process	1
carbohydrate metabolic process	0.912		microtubule cytoskeleton organization	0.689		G2/M transition of mitotic cell cycle	0.82		N-glycan processing	1
cell cycle arrest	0.913		protein autoprocessing	0.689		positive regulation of nitric-oxide synthase activity	0.825		N-terminal peptidyl-lysine acetylation	1
hormone-mediated signaling	0.915		zymogen activation	0.689		peptidyl-threonine phosphorylation	0.827		NAD metabolic process	1
cell adhesion	0.92		neuroblast proliferation	0.69		positive regulation of chemokine production	0.828		NADH oxidation	1
negative regulation of cell migration	0.921		mRNA catabolic process	0.691		protein amino acid O-linked glycosylation	0.828		NADP biosynthetic process	1
induction of apoptosis by extracellular signals	0.926		fat cell differentiation	0.693		endosome transport	0.828		NADP metabolic process	1
B cell differentiation	0.927		nucleocytoplasmic transport	0.694		proton transport	0.829		Notch receptor processing	1
leukocyte adhesion	0.927		peptidyl-arginine methylation	0.696		fatty acid metabolic process	0.829		Notch signaling pathway	1
positive regulation of specific transcription from RNA polymerase II promoter	0.927		chitin catabolic process	0.696		sensory perception of smell	0.83		O-glycan processing	1
negative regulation of transcription from RNA polymerase II promoter	0.929		regulation of isoprenoid metabolic process	0.698		endothelial cell proliferation	0.83		PMA-inducible membrane protein ectodomain proteolysis	1
Ras protein signal transduction	0.937		proteasomal ubiquitin-dependent protein catabolic process	0.699		regulation of transcription, DNA-dependent	0.83		PML body organization	1
JNK cascade	0.938		positive regulation of viral genome replication	0.702		elevation of cytosolic calcium ion concentration	0.83		RNA elongation	1
RNA processing	0.94		cellular potassium ion homeostasis	0.706		positive regulation of bone mineralization	0.834		RNA export from nucleus	1
transcription from RNA polymerase II promoter	0.942		negative regulation of cell volume	0.706		cortical actin cytoskeleton organization	0.834		RNA interference	1
regulation of cell growth	0.944		response to carbon monoxide	0.706		neuromuscular synaptic transmission	0.835		RNA interference, targeting of mRNA for destruction	1
heart development	0.948		smooth muscle contraction involved in micturition	0.706		establishment or maintenance of chromatin architecture	0.836		RNA metabolic process	1
cell surface receptor linked signal transduction	0.949		positive regulation of endothelial cell differentiation	0.707		negative regulation of foam cell differentiation	0.837		RNA methylation	1
nervous system development	0.952		induction of apoptosis via death domain receptors	0.709		response to nutrient	0.839		RNA modification	1
proteolysis	0.953		ATP catabolic process	0.709		JNK cascade	0.84		RNA splicing, via transesterification reactions	1
cell growth	0.956		conjugation with cellular fusion	0.71		G1/S transition checkpoint	0.842		Rap protein signal transduction	1
small GTPase mediated signal transduction	0.956		cholesterol metabolic process	0.71		intra-Golgi vesicle-mediated transport	0.842		S-adenosylmethionine biosynthetic process	1
female pregnancy	0.957		melatonin biosynthetic process	0.712		protein oligomerization	0.842		SMAD protein complex assembly	1
proton transport	0.96		apoptosis in response to endoplasmic reticulum stress	0.712		cell growth	0.843		SMAD protein nuclear translocation	1
protein kinase cascade	0.961		negative regulation of cellular pH reduction	0.712		regulation of blood pressure	0.843		SMAD protein signal transduction	1
negative regulation of cell growth	0.962		protein import into nucleus, translocation	0.712		collagen fibril organization	0.845		SRP-dependent cotranslational protein targeting to membrane	1
regulation of blood pressure	0.963		axon guidance	0.712		cell-cell junction assembly	0.845		STAT protein nuclear translocation	1
response to stress	0.963		negative regulation of mitotic cell cycle	0.715		regulation of transforming growth factor-beta2 production	0.845		Schwann cell proliferation	1
positive regulation of cell migration	0.969		membrane lipid metabolic process	0.717		post-chaperonin tubulin folding pathway	0.847		T cell activation via T cell receptor contact with antigen bound to MHC molecule on antigen presenting cell	1
transmembrane receptor protein tyrosine kinase signaling pathway	0.971		cytolysis	0.718		ATP catabolic process	0.848		T cell costimulation	1
collagen fibril organization	0.971		killing of cells of another organism	0.718		inflammatory response	0.85		T cell differentiation	1
integrin-mediated signaling pathway	0.971		peptidyl-threonine phosphorylation	0.722		positive regulation of interleukin-2 biosynthetic process	0.852		T cell differentiation in the thymus	1
activation of pro-apoptotic gene products	0.976		cellular iron ion homeostasis	0.722		negative regulation of mitotic cell cycle	0.854		T cell homeostasis	1
homophilic cell adhesion	0.976		lipid metabolic process	0.722		regulation of protein heterodimerization activity	0.855		T cell mediated cytotoxicity	1
muscle contraction	0.976		negative regulation of microtubule polymerization	0.723		regulation of protein homodimerization activity	0.855		T cell mediated immunity	1
activation of caspase activity	0.979		positive regulation of angiogenesis	0.723		behavior	0.856		T cell proliferation	1
activation of MAPK activity	0.983		proteasome assembly	0.723		activation of caspase activity	0.86		T cell receptor signaling pathway	1
elevation of cytosolic calcium ion concentration	0.986		glycolipid metabolic process	0.725		cellular defense response	0.861		T-helper 1 type immune response	1
protein amino acid dephosphorylation	0.986		pancreatic juice secretion	0.728		homophilic cell adhesion	0.862		T-helper 2 type immune response	1
fibroblast growth factor receptor signaling pathway	0.988		heart development	0.729		regulation of mitochondrial membrane potential	0.863		T-helper cell differentiation	1
G-protein signaling, coupled to cyclic nucleotide second messenger	0.988		nuclear-transcribed mRNA catabolic process, nonsense-mediated decay	0.731		striated muscle contraction	0.863		T-tubule organization	1
digestion	0.99		Wnt receptor signaling pathway through beta-catenin	0.731		retrograde vesicle-mediated transport, Golgi to ER	0.865		TOR signaling pathway	1
potassium ion transport	0.991		bile acid metabolic process	0.734		protein import into nucleus, translocation	0.867		UDP catabolic process	1
cytoskeleton organization	0.993		cytokinesis during cell cycle	0.735		innate immune response	0.867		UDP-N-acetylgalactosamine metabolic process	1
spermatogenesis	0.994		GTP catabolic process	0.735		actin filament organization	0.87		UDP-N-acetylglucosamine biosynthetic process	1
oxidation reduction	0.995		dopamine biosynthetic process	0.735		positive regulation of cell migration	0.873		UDP-N-acetylglucosamine metabolic process	1
regulation of transcription, DNA-dependent	0.995		neuromuscular process controlling posture	0.735		induction of apoptosis	0.873		UDP-N-acetylglucosamine transport	1
inflammatory response	0.995		fatty acid metabolic process	0.735		glycolipid metabolic process	0.878		UDP-galactose transport	1
cellular defense response	0.996		positive regulation of protein catabolic process	0.735		spermatogenesis	0.879		UDP-glucose metabolic process	1
positive regulation of transcription from RNA polymerase II promoter	0.997		negative regulation of actin filament depolymerization	0.736		synaptic transmission	0.884		UDP-glucuronate biosynthetic process	1
sensory perception of sound	0.998		histone methylation	0.736		positive regulation of angiogenesis	0.884		UDP-glucuronate metabolic process	1
induction of apoptosis	0.999		ATP synthesis coupled proton transport	0.736		positive regulation of transcription from RNA polymerase II promoter	0.886		UMP biosynthetic process	1
synaptic transmission	0.999		platelet activating factor biosynthetic process	0.737		positive regulation of specific transcription from RNA polymerase II promoter	0.888		Wnt receptor signaling pathway	1
translational elongation	0.999		macrophage chemotaxis	0.738		fibroblast growth factor receptor signaling pathway	0.89		acetylcholine biosynthetic process	1
visual perception	1		myeloid cell differentiation	0.74		cytoskeleton organization	0.891		acetylcholine catabolic process in synaptic cleft	1
cell-cell signaling	1		Golgi to endosome transport	0.741		potassium ion transport	0.897		acetylcholine transport	1
'de novo' GDP-L-fucose biosynthetic process	1		retrograde vesicle-mediated transport, Golgi to ER	0.742		oxidation reduction	0.901		acrosome formation	1
'de novo' IMP biosynthetic process	1		positive regulation of fibrinolysis	0.743		cell-cell signaling	0.913		acrosome matrix dispersal	1
'de novo' posttranslational protein folding	1		activation of protein kinase C activity by G-protein coupled receptor protein signaling pathway	0.743		digestion	0.913		acrosome reaction	1
10-formyltetrahydrofolate catabolic process	1		angiogenesis	0.745		visual perception	0.917		actin crosslink formation	1
3'-phosphoadenosine 5'-phosphosulfate metabolic process	1		negative regulation of mitochondrial depolarization	0.747		small GTPase mediated signal transduction	0.92		actin filament polymerization	1
5S class rRNA transcription	1		response to iron ion	0.747		translational elongation	0.926		actin filament reorganization during cell cycle	1
9-cis-retinoic acid biosynthetic process	1		response to nicotine	0.747		activation of MAPK activity	0.93		actin filament severing	1
acetylcholine biosynthetic process	1		brain development	0.748		G-protein signaling, coupled to cyclic nucleotide second messenger	0.937		actin filament-based movement	1
acetylcholine catabolic process in synaptic cleft	1		chloride transport	0.748		integrin-mediated signaling pathway	0.939		actin nucleation	1
acetylcholine transport	1		excretion	0.749		fat cell differentiation	0.947		actin polymerization or depolymerization	1
acrosome formation	1		mitochondrial membrane organization	0.749		positive regulation of viral genome replication	0.953		activated T cell proliferation	1
acrosome matrix dispersal	1		cardiac muscle fiber development	0.749		negative regulation of phosphatidylinositol biosynthetic process	0.955		activation of JAK2 kinase activity	1
actin crosslink formation	1		negative regulation of vascular endothelial growth factor receptor signaling pathway	0.75		sensory perception of sound	0.956		activation of JUN kinase activity	1
actin filament reorganization during cell cycle	1		peptide cross-linking	0.75		heterophilic cell adhesion	0.957		activation of MAPKK activity	1
actin filament-based movement	1		positive regulation of protein amino acid phosphorylation	0.75		virus-host interaction	0.965		activation of MAPKKK activity	1
actin nucleation	1		cellular response to extracellular stimulus	0.751		negative regulation of platelet activation	0.967		activation of NF-kappaB-inducing kinase activity	1
actin polymerization or depolymerization	1		elastic fiber assembly	0.755		endoplasmic reticulum unfolded protein response	0.969		activation of Rac GTPase activity	1
activated T cell proliferation	1		Ras protein signal transduction	0.756		positive regulation of chemotaxis	0.971		activation of Rho GTPase activity	1
activation of adenylate cyclase activity	1		regulation of peptidyl-tyrosine phosphorylation	0.757		tumor necrosis factor-mediated signaling pathway	0.976		activation of adenylate cyclase activity	1
activation of adenylate cyclase activity by dopamine receptor signaling pathway	1		negative regulation of cyclin-dependent protein kinase activity	0.757		cytolysis	0.978		activation of adenylate cyclase activity by G-protein signaling pathway	1
activation of adenylate cyclase activity by G-protein signaling pathway	1		DNA replication, synthesis of RNA primer	0.757		killing of cells of another organism	0.978		activation of adenylate cyclase activity by dopamine receptor signaling pathway	1
activation of JAK2 kinase activity	1		copper ion transport	0.757		negative regulation of glucose import	0.978		activation of phospholipase A2 activity	1
activation of JUN kinase activity	1		androgen catabolic process	0.758		phosphatidylserine metabolic process	0.978		activation of phospholipase A2 activity by calcium-mediated signaling	1
activation of MAPKK activity	1		nuclear fragmentation during apoptosis	0.758		positive regulation of transferase activity	0.978		activation of phospholipase C activity	1
activation of MAPKKK activity	1		signal complex assembly	0.759		regulation of cholesterol biosynthetic process	0.978		activation of phospholipase C activity by G-protein coupled receptor protein signaling pathway coupled to IP3 second messenger	1
activation of NF-kappaB-inducing kinase activity	1		negative regulation of cell motion	0.759		sphingolipid metabolic process	0.978		activation of phospholipase C activity by dopamine receptor signaling pathway	1
activation of phospholipase A2 activity	1		I-kappaB phosphorylation	0.761		positive regulation of MAP kinase activity	0.982		activation of phospholipase C activity by muscarinic acetylcholine receptor signaling pathway	1
activation of phospholipase A2 activity by calcium-mediated signaling	1		cytoplasmic transport	0.763		positive regulation of interleukin-1 beta secretion	0.982		activation of protein kinase B activity	1
activation of phospholipase C activity	1		negative regulation of nuclear mRNA splicing, via spliceosome	0.763		L-serine transport	0.984		activation of signaling protein activity involved in unfolded protein response	1
activation of phospholipase C activity by dopamine receptor signaling pathway	1		mesoderm development	0.763		focal adhesion formation	0.988		activation of store-operated calcium channel activity	1
activation of phospholipase C activity by G-protein coupled receptor protein signaling pathway coupled to IP3 second messenger	1		regulation of transcription	0.764		'de novo' GDP-L-fucose biosynthetic process	1		activation of transmembrane receptor protein tyrosine kinase activity	1
activation of phospholipase C activity by muscarinic acetylcholine receptor signaling pathway	1		BMP signaling pathway	0.764		'de novo' IMP biosynthetic process	1		activation-induced cell death of T cells	1
activation of protein kinase B activity	1		regulation of endocytosis	0.764		'de novo' posttranslational protein folding	1		activin receptor signaling pathway	1
activation of Rac GTPase activity	1		glycolipid transport	0.765		10-formyltetrahydrofolate catabolic process	1		acute-phase response	1
activation of Rho GTPase activity	1		phospholipid transport	0.765		3'-phosphoadenosine 5'-phosphosulfate metabolic process	1		acyl-CoA metabolic process	1
activation of signaling protein activity involved in unfolded protein response	1		guanosine metabolic process	0.766		5S class rRNA transcription	1		acylglycerol catabolic process	1
activation of store-operated calcium channel activity	1		negative regulation of smooth muscle cell migration	0.766		9-cis-retinoic acid biosynthetic process	1		acylglycerol homeostasis	1
activation of transmembrane receptor protein tyrosine kinase activity	1		meiotic prophase I	0.766		ADP biosynthetic process	1		adaptive immune response	1
activation-induced cell death of T cells	1		positive regulation of bone mineralization	0.766		AMP biosynthetic process	1		adenohypophysis development	1
activin receptor signaling pathway	1		positive regulation of specific transcription from RNA polymerase II promoter	0.767		AMP catabolic process	1		adenosine catabolic process	1
acute-phase response	1		heparan sulfate proteoglycan metabolic process	0.77		ARF protein signal transduction	1		adhesion to symbiont	1
acyl-CoA metabolic process	1		oxygen transport	0.77		ATP hydrolysis coupled proton transport	1		adrenal gland development	1
acylglycerol catabolic process	1		DNA mediated transformation	0.77		ATP metabolic process	1		adult feeding behavior	1
acylglycerol homeostasis	1		calcium-mediated signaling	0.771		ATP synthesis coupled proton transport	1		adult heart development	1
adaptive immune response	1		nucleotide-excision repair, DNA damage removal	0.772		B cell apoptosis	1		adult locomotory behavior	1
adenohypophysis development	1		lipoprotein metabolic process	0.774		B cell lineage commitment	1		adult walking behavior	1
adenosine catabolic process	1		unidimensional cell growth	0.775		B cell receptor transport into membrane raft	1		aerobic respiration	1
adhesion to symbiont	1		heparan sulfate proteoglycan biosynthetic process, polysaccharide chain biosynthetic process	0.775		BMP signaling pathway in spinal cord dorsal-ventral patterning	1		age-dependent response to reactive oxygen species	1
ADP biosynthetic process	1		positive regulation of interleukin-2 biosynthetic process	0.777		C-terminal protein amino acid methylation	1		age-dependent telomere shortening	1
adrenal gland development	1		protein heterooligomerization	0.778		C21-steroid hormone biosynthetic process	1		aging	1
adult feeding behavior	1		response to oxidative stress	0.778		C21-steroid hormone metabolic process	1		alanyl-tRNA aminoacylation	1
adult heart development	1		endothelial cell migration	0.779		CDP-choline pathway	1		aldosterone biosynthetic process	1
adult locomotory behavior	1		nucleotide metabolic process	0.78		CMP-sialic acid transport	1		allantoin metabolic process	1
adult walking behavior	1		circadian rhythm	0.78		Cdc42 protein signal transduction	1		alpha-beta T cell activation	1
age-dependent response to reactive oxygen species	1		detection of virus	0.781		DNA catabolic process, exonucleolytic	1		alpha-ketoglutarate transport	1
age-dependent telomere shortening	1		myoblast cell fate commitment	0.781		DNA damage induced protein phosphorylation	1		alveolus development	1
aging	1		regulation of hormone metabolic process	0.781		DNA damage response, detection of DNA damage	1		amine biosynthetic process	1
alanyl-tRNA aminoacylation	1		myoblast cell fate determination	0.781		DNA damage response, signal transduction by p53 class mediator	1		amine transport	1
aldosterone biosynthetic process	1		melanosome transport	0.782		DNA dealkylation	1		amino acid biosynthetic process	1
alpha-beta T cell activation	1		pigment granule aggregation in cell center	0.782		DNA duplex unwinding	1		amino acid derivative metabolic process	1
alpha-ketoglutarate transport	1		regulation of protein binding	0.782		DNA integration	1		amino acid transport	1
alveolus development	1		mesodermal cell fate determination	0.783		DNA ligation during DNA repair	1		amino sugar metabolic process	1
amine biosynthetic process	1		B cell differentiation	0.784		DNA mediated transformation	1		aminophospholipid transport	1
amino acid biosynthetic process	1		striated muscle contraction	0.786		DNA methylation during embryonic development	1		ammonium transport	1
amino acid derivative metabolic process	1		leukocyte migration	0.789		DNA methylation during gametogenesis	1		amyloid precursor protein metabolic process	1
amino acid transport	1		negative regulation of cell migration	0.791		DNA replication, synthesis of RNA primer	1		anagen	1
amino sugar metabolic process	1		positive regulation of interleukin-1 beta secretion	0.792		DNA strand elongation	1		anatomical structure development	1
aminophospholipid transport	1		in utero embryonic development	0.792		DNA topological change	1		androgen biosynthetic process	1
ammonium transport	1		protein amino acid autophosphorylation	0.793		ER-associated protein catabolic process	1		androgen catabolic process	1
AMP biosynthetic process	1		T cell differentiation	0.794		ER-dependent peroxisome biogenesis	1		androgen metabolic process	1
AMP catabolic process	1		xenobiotic metabolic process	0.794		ER-nuclear signaling pathway	1		angiogenesis involved in wound healing	1
amyloid precursor protein metabolic process	1		axonal fasciculation	0.794		Factor XII activation	1		angiotensin catabolic process in blood	1
anagen	1		neuron migration	0.794		G-protein coupled receptor internalization	1		angiotensin maturation	1
anatomical structure development	1		reproduction	0.794		G-protein signaling, coupled to cAMP nucleotide second messenger	1		angiotensin-mediated drinking behavior	1
androgen biosynthetic process	1		respiratory burst	0.794		G-protein signaling, coupled to cGMP nucleotide second messenger	1		anterior compartment specification	1
androgen catabolic process	1		ganglioside biosynthetic process	0.794		G0 to G1 transition	1		anterior/posterior pattern formation	1
androgen metabolic process	1		determination of left/right symmetry	0.795		G1 DNA damage checkpoint	1		anthranilate metabolic process	1
angiogenesis involved in wound healing	1		programmed cell death	0.795		G1 phase	1		antigen processing and presentation	1
angiotensin catabolic process in blood	1		aromatic amino acid transport	0.795		GDP-mannose biosynthetic process	1		antigen processing and presentation of endogenous peptide antigen via MHC class I	1
angiotensin maturation	1		actin cytoskeleton organization	0.795		GTP catabolic process	1		antigen processing and presentation of exogenous peptide antigen via MHC class II	1
angiotensin-mediated drinking behavior	1		intracellular protein transport	0.796		Golgi to plasma membrane CFTR protein transport	1		antigen processing and presentation, endogenous lipid antigen via MHC class Ib	1
anterior compartment specification	1		intra-Golgi vesicle-mediated transport	0.796		Golgi to plasma membrane protein transport	1		antigen receptor-mediated signaling pathway	1
anterior/posterior pattern formation	1		multicellular organismal development	0.797		Golgi vesicle fusion to target membrane	1		apical junction assembly	1
anthranilate metabolic process	1		peripheral nervous system development	0.799		Golgi vesicle transport	1		apical protein localization	1
antigen processing and presentation	1		negative regulation of glucose import	0.803		I-kappaB phosphorylation	1		apoptosis in response to endoplasmic reticulum stress	1
antigen processing and presentation of endogenous peptide antigen via MHC class I	1		fibril organization	0.803		JAK-STAT cascade involved in growth hormone signaling pathway	1		apoptotic mitochondrial changes	1
antigen processing and presentation of exogenous peptide antigen via MHC class II	1		pancreas development	0.804		JUN phosphorylation	1		apoptotic nuclear changes	1
antigen processing and presentation, endogenous lipid antigen via MHC class Ib	1		cholesterol homeostasis	0.805		L-alanine transport	1		arachidonic acid metabolic process	1
antigen receptor-mediated signaling pathway	1		negative regulation of cell adhesion	0.805		L-ascorbic acid metabolic process	1		arachidonic acid secretion	1
apical junction assembly	1		mitochondrial fragmentation during apoptosis	0.806		L-cystine transport	1		arginine catabolic process	1
apical protein localization	1		negative regulation of transcription from RNA polymerase II promoter	0.806		L-fucose catabolic process	1		arginine metabolic process	1
apoptosis in response to endoplasmic reticulum stress	1		creatine biosynthetic process	0.806		L-phenylalanine catabolic process	1		arginyl-tRNA aminoacylation	1
apoptotic mitochondrial changes	1		skeletal muscle contraction	0.807		L-serine biosynthetic process	1		aromatic amino acid transport	1
apoptotic nuclear changes	1		virus-host interaction	0.809		L-serine catabolic process	1		aromatic compound catabolic process	1
arachidonic acid metabolic process	1		anatomical structure development	0.809		L-xylitol catabolic process	1		artery morphogenesis	1
arachidonic acid secretion	1		gas transport	0.809		Mo-molybdopterin cofactor biosynthetic process	1		artery smooth muscle contraction	1
ARF protein signal transduction	1		response to extracellular stimulus	0.809		Mullerian duct regression	1		asparagine transport	1
arginine catabolic process	1		regulation of MAP kinase activity	0.81		N-acetylglucosamine metabolic process	1		aspartate catabolic process	1
arginine metabolic process	1		actin filament reorganization during cell cycle	0.81		N-acetylmannosamine metabolic process	1		aspartyl-tRNA aminoacylation	1
arginyl-tRNA aminoacylation	1		regulation of cell motion	0.81		N-acetylneuraminate metabolic process	1		associative learning	1
aromatic amino acid transport	1		negative regulation of Ras protein signal transduction	0.811		N-glycan processing	1		astrocyte development	1
aromatic compound catabolic process	1		negative regulation of foam cell differentiation	0.811		N-terminal peptidyl-lysine acetylation	1		asymmetric cell division	1
artery morphogenesis	1		maintenance of protein location in nucleus	0.811		NAD metabolic process	1		asymmetric protein localization	1
artery smooth muscle contraction	1		negative regulation of stress fiber formation	0.811		NADH oxidation	1		atrial cardiac muscle cell development	1
asparagine transport	1		sensory perception of smell	0.812		NADP metabolic process	1		atrial cardiac muscle morphogenesis	1
aspartate catabolic process	1		protein amino acid O-linked glycosylation	0.812		Notch receptor processing	1		auditory receptor cell fate commitment	1
aspartyl-tRNA aminoacylation	1		purine base catabolic process	0.814		Notch signaling pathway	1		autophagic cell death	1
associative learning	1		thymidine catabolic process	0.814		O-glycan processing	1		autophagic vacuole formation	1
astrocyte development	1		thymine catabolic process	0.814		PMA-inducible membrane protein ectodomain proteolysis	1		autophagy	1
asymmetric cell division	1		nucleotide-excision repair	0.814		PML body organization	1		autophagy in response to ER overload	1
asymmetric protein localization	1		detection of fungus	0.815		RNA elongation	1		axon cargo transport	1
ATP hydrolysis coupled proton transport	1		positive regulation of interleukin-12 biosynthetic process	0.815		RNA export from nucleus	1		axon ensheathment	1
ATP metabolic process	1		regulation of synaptic plasticity	0.815		RNA interference	1		axon extension	1
ATP synthesis coupled proton transport	1		fructose 6-phosphate metabolic process	0.816		RNA interference, targeting of mRNA for destruction	1		axonal fasciculation	1
atrial cardiac muscle cell development	1		snRNP protein import into nucleus	0.816		RNA metabolic process	1		axonogenesis	1
atrial cardiac muscle morphogenesis	1		clathrin coat assembly	0.816		RNA methylation	1		basal protein localization	1
auditory receptor cell fate commitment	1		glucose metabolic process	0.817		RNA modification	1		base conversion or substitution editing	1
autophagic cell death	1		cell adhesion	0.818		RNA splicing, via transesterification reactions	1		base-excision repair, gap-filling	1
autophagic vacuole formation	1		protein amino acid methylation	0.818		S-adenosylmethionine biosynthetic process	1		basic amino acid transport	1
autophagy	1		regulation of protein heterodimerization activity	0.819		SMAD protein complex assembly	1		basophil activation	1
autophagy in response to ER overload	1		regulation of protein homodimerization activity	0.819		SMAD protein nuclear translocation	1		behavioral fear response	1
axon cargo transport	1		positive regulation of interferon-alpha biosynthetic process	0.819		SMAD protein signal transduction	1		behavioral response to cocaine	1
axon ensheathment	1		positive regulation of interferon-beta biosynthetic process	0.819		SRP-dependent cotranslational protein targeting to membrane	1		behavioral response to ethanol	1
axon extension	1		negative regulation of I-kappaB kinase/NF-kappaB cascade	0.824		STAT protein nuclear translocation	1		beta-amyloid formation	1
axonal fasciculation	1		ossification	0.826		Schwann cell proliferation	1		beta-amyloid metabolic process	1
axonogenesis	1		cobalt ion transport	0.826		T cell activation via T cell receptor contact with antigen bound to MHC molecule on antigen presenting cell	1		bicarbonate transport	1
B cell apoptosis	1		negative regulation of endothelial cell migration	0.827		T cell costimulation	1		bile acid and bile salt transport	1
B cell lineage commitment	1		hormone-mediated signaling	0.827		T cell differentiation	1		bile acid biosynthetic process	1
B cell receptor transport into membrane raft	1		endoplasmic reticulum unfolded protein response	0.827		T cell differentiation in the thymus	1		bile acid metabolic process	1
basal protein localization	1		JNK cascade	0.828		T cell homeostasis	1		bilirubin conjugation	1
base conversion or substitution editing	1		protein import into nucleus, docking	0.828		T cell mediated cytotoxicity	1		binding of sperm to zona pellucida	1
base-excision repair, gap-filling	1		ribosomal small subunit biogenesis	0.828		T cell mediated immunity	1		biotin metabolic process	1
basic amino acid transport	1		bone resorption	0.829		T cell proliferation	1		bleb formation	1
basophil activation	1		peptide catabolic process	0.829		T cell receptor signaling pathway	1		blood coagulation, extrinsic pathway	1
behavioral fear response	1		positive regulation of interferon-gamma biosynthetic process	0.829		T-helper 1 type immune response	1		blood coagulation, intrinsic pathway	1
behavioral response to cocaine	1		positive regulation of neuron differentiation	0.83		T-helper 2 type immune response	1		blood vessel remodeling	1
behavioral response to ethanol	1		innate immune response	0.83		T-helper cell differentiation	1		body fluid secretion	1
beta-amyloid formation	1		secretion by cell	0.83		T-tubule organization	1		bone mineralization	1
beta-amyloid metabolic process	1		embryonic viscerocranium morphogenesis	0.831		TOR signaling pathway	1		bone resorption	1
bicarbonate transport	1		tetrahydrobiopterin biosynthetic process	0.831		UDP catabolic process	1		branched chain family amino acid biosynthetic process	1
bile acid and bile salt transport	1		protein amino acid N-linked glycosylation via asparagine	0.833		UDP-N-acetylgalactosamine metabolic process	1		branched chain family amino acid catabolic process	1
bile acid biosynthetic process	1		peroxisome organization	0.835		UDP-N-acetylglucosamine biosynthetic process	1		branching morphogenesis of a nerve	1
bile acid metabolic process	1		regulation of transcriptional preinitiation complex assembly	0.835		UDP-N-acetylglucosamine metabolic process	1		brown fat cell differentiation	1
bilirubin conjugation	1		catabolic process	0.836		UDP-N-acetylglucosamine transport	1		cAMP metabolic process	1
binding of sperm to zona pellucida	1		heart looping	0.837		UDP-galactose transport	1		cAMP-mediated signaling	1
biotin metabolic process	1		genetic imprinting	0.837		UDP-glucose metabolic process	1		cGMP-mediated signaling	1
bleb formation	1		establishment or maintenance of cell polarity	0.838		UDP-glucuronate biosynthetic process	1		calcium ion homeostasis	1
blood coagulation, extrinsic pathway	1		integrin-mediated signaling pathway	0.84		UDP-glucuronate metabolic process	1		calcium ion transport into cytosol	1
blood coagulation, intrinsic pathway	1		intermediate filament cytoskeleton organization	0.841		UMP biosynthetic process	1		calcium ion-dependent exocytosis	1
blood vessel remodeling	1		activation of transmembrane receptor protein tyrosine kinase activity	0.841		Wnt receptor signaling pathway	1		calcium-independent cell-matrix adhesion	1
BMP signaling pathway in spinal cord dorsal-ventral patterning	1		neuron remodeling	0.842		acetylcholine biosynthetic process	1		calcium-mediated signaling	1
body fluid secretion	1		negative regulation of phosphatidylinositol biosynthetic process	0.842		acetylcholine catabolic process in synaptic cleft	1		camera-type eye development	1
bone mineralization	1		positive regulation of SMAD protein nuclear translocation	0.842		acetylcholine transport	1		camera-type eye morphogenesis	1
bone resorption	1		heterophilic cell adhesion	0.842		acrosome formation	1		carbohydrate mediated signaling	1
branched chain family amino acid biosynthetic process	1		male meiosis	0.842		acrosome matrix dispersal	1		carboxylic acid catabolic process	1
branching morphogenesis of a nerve	1		negative regulation of signal transduction	0.843		actin crosslink formation	1		carboxylic acid transport	1
brown fat cell differentiation	1		macrophage activation	0.843		actin filament reorganization during cell cycle	1		cardiac cell differentiation	1
C-terminal protein amino acid methylation	1		peptide hormone processing	0.843		actin filament-based movement	1		cardiac epithelial to mesenchymal transition	1
C21-steroid hormone biosynthetic process	1		endosome transport	0.844		actin nucleation	1		cardiac muscle cell differentiation	1
C21-steroid hormone metabolic process	1		regulation of membrane potential	0.844		actin polymerization or depolymerization	1		cardiac muscle cell proliferation	1
calcium ion homeostasis	1		mitochondrion localization	0.844		activated T cell proliferation	1		cardiac muscle contraction	1
calcium ion transport into cytosol	1		TOR signaling pathway	0.845		activation of JAK2 kinase activity	1		cardiac muscle development	1
calcium-independent cell-matrix adhesion	1		phospholipid efflux	0.845		activation of JUN kinase activity	1		cardiac muscle fiber development	1
camera-type eye development	1		positive regulation of blood coagulation	0.845		activation of MAPKK activity	1		cardiac muscle tissue morphogenesis	1
camera-type eye morphogenesis	1		L-phenylalanine catabolic process	0.846		activation of MAPKKK activity	1		cardiac myofibril assembly	1
cAMP metabolic process	1		regulation of insulin secretion	0.846		activation of NF-kappaB-inducing kinase activity	1		cardiolipin biosynthetic process	1
cAMP-mediated signaling	1		response to ethanol	0.848		activation of Rac GTPase activity	1		carnitine biosynthetic process	1
carbohydrate mediated signaling	1		leukocyte adhesion	0.848		activation of Rho GTPase activity	1		carnitine shuttle	1
carboxylic acid catabolic process	1		mRNA capping	0.849		activation of adenylate cyclase activity	1		carnitine transport	1
cardiac cell differentiation	1		cytoplasmic sequestering of NF-kappaB	0.849		activation of adenylate cyclase activity by G-protein signaling pathway	1		cartilage condensation	1
cardiac epithelial to mesenchymal transition	1		generation of precursor metabolites and energy	0.85		activation of adenylate cyclase activity by dopamine receptor signaling pathway	1		cartilage development	1
cardiac muscle cell differentiation	1		cilium assembly	0.852		activation of phospholipase A2 activity	1		catabolic process	1
cardiac muscle cell proliferation	1		intracellular signaling cascade	0.852		activation of phospholipase A2 activity by calcium-mediated signaling	1		catecholamine biosynthetic process	1
cardiac muscle contraction	1		protein kinase cascade	0.852		activation of phospholipase C activity	1		cation transport	1
cardiac muscle development	1		negative regulation of smooth muscle cell proliferation	0.854		activation of phospholipase C activity by G-protein coupled receptor protein signaling pathway coupled to IP3 second messenger	1		cell activation	1
cardiac muscle fiber development	1		oligosaccharide biosynthetic process	0.855		activation of phospholipase C activity by dopamine receptor signaling pathway	1		cell adhesion mediated by integrin	1
cardiac muscle tissue morphogenesis	1		regulation of cell growth	0.855		activation of phospholipase C activity by muscarinic acetylcholine receptor signaling pathway	1		cell dedifferentiation	1
cardiac myofibril assembly	1		regulation of axon extension	0.855		activation of protein kinase B activity	1		cell division	1
cardiolipin biosynthetic process	1		glycosaminoglycan biosynthetic process	0.855		activation of signaling protein activity involved in unfolded protein response	1		cell envelope organization	1
carnitine biosynthetic process	1		pharyngeal system development	0.856		activation of store-operated calcium channel activity	1		cell fate specification	1
carnitine shuttle	1		sex determination	0.856		activation of transmembrane receptor protein tyrosine kinase activity	1		cell maturation	1
carnitine transport	1		low density lipoprotein mediated signaling	0.856		activation-induced cell death of T cells	1		cell migration	1
cartilage condensation	1		regulation of epidermal growth factor receptor signaling pathway	0.856		activin receptor signaling pathway	1		cell migration during sprouting angiogenesis	1
cartilage development	1		regulation of proton transport	0.857		acute-phase response	1		cell morphogenesis	1
catabolic process	1		response to zinc ion	0.857		acyl-CoA metabolic process	1		cell motility	1
catecholamine biosynthetic process	1		zinc ion transport	0.857		acylglycerol catabolic process	1		cell projection assembly	1
cation transport	1		positive regulation of 1-phosphatidylinositol 4-kinase activity	0.857		acylglycerol homeostasis	1		cell structure disassembly during apoptosis	1
Cdc42 protein signal transduction	1		fatty acid oxidation	0.858		adaptive immune response	1		cell volume homeostasis	1
CDP-choline pathway	1		uracil catabolic process	0.858		adenohypophysis development	1		cell wall chitin metabolic process	1
cell activation	1		positive regulation of peptidyl-threonine phosphorylation	0.858		adenosine catabolic process	1		cell-cell adhesion mediated by integrin	1
cell adhesion mediated by integrin	1		positive regulation of phosphoinositide 3-kinase activity	0.858		adhesion to symbiont	1		cell-cell junction assembly	1
cell dedifferentiation	1		ceramide biosynthetic process	0.858		adrenal gland development	1		cell-cell recognition	1
cell division	1		methionine metabolic process	0.858		adult feeding behavior	1		cell-substrate junction assembly	1
cell envelope organization	1		long-term strengthening of neuromuscular junction	0.859		adult heart development	1		cellular alcohol metabolic process	1
cell fate specification	1		vasoconstriction	0.859		adult locomotory behavior	1		cellular amine metabolic process	1
cell maturation	1		vein smooth muscle contraction	0.859		adult walking behavior	1		cellular amino acid and derivative metabolic process	1
cell migration	1		soft palate development	0.861		age-dependent response to reactive oxygen species	1		cellular extravasation	1
cell migration during sprouting angiogenesis	1		regulation of muscle contraction	0.861		age-dependent telomere shortening	1		cellular glucose homeostasis	1
cell morphogenesis	1		negative regulation of osteoclast differentiation	0.862		aging	1		cellular homeostasis	1
cell motility	1		cholesterol efflux	0.862		alanyl-tRNA aminoacylation	1		cellular ion homeostasis	1
cell projection assembly	1		T cell activation	0.862		aldosterone biosynthetic process	1		cellular metal ion homeostasis	1
cell structure disassembly during apoptosis	1		ruffle organization	0.863		alpha-beta T cell activation	1		cellular phosphate ion homeostasis	1
cell volume homeostasis	1		susceptibility to T cell mediated cytotoxicity	0.864		alpha-ketoglutarate transport	1		cellular pigment accumulation	1
cell wall chitin metabolic process	1		phosphatidylinositol biosynthetic process	0.865		alveolus development	1		cellular potassium ion homeostasis	1
cell-cell adhesion mediated by integrin	1		small GTPase mediated signal transduction	0.866		amine biosynthetic process	1		cellular protein complex disassembly	1
cell-cell recognition	1		positive regulation of chemotaxis	0.866		amino acid biosynthetic process	1		cellular protein metabolic process	1
cell-substrate junction assembly	1		maintenance of organ identity	0.867		amino acid derivative metabolic process	1		cellular response to UV	1
cellular amine metabolic process	1		oligosaccharide metabolic process	0.867		amino acid transport	1		cellular response to extracellular stimulus	1
cellular amino acid and derivative metabolic process	1		T cell costimulation	0.867		amino sugar metabolic process	1		cellular response to heat	1
cellular extravasation	1		positive regulation of Cdc42 GTPase activity	0.867		aminophospholipid transport	1		cellular response to hormone stimulus	1
cellular glucose homeostasis	1		insulin-like growth factor receptor signaling pathway	0.869		ammonium transport	1		cellular response to insulin stimulus	1
cellular homeostasis	1		cholesterol transport	0.869		amyloid precursor protein metabolic process	1		cellular response to nutrient	1
cellular ion homeostasis	1		connective tissue replacement during inflammatory response	0.87		anagen	1		cellular response to reactive oxygen species	1
cellular metal ion homeostasis	1		RNA processing	0.871		anatomical structure development	1		cellular response to starvation	1
cellular phosphate ion homeostasis	1		spermatogenesis	0.871		androgen biosynthetic process	1		cellular response to stimulus	1
cellular pigment accumulation	1		bone mineralization	0.874		androgen catabolic process	1		cellular zinc ion homeostasis	1
cellular potassium ion homeostasis	1		'de novo' posttranslational protein folding	0.874		androgen metabolic process	1		central nervous system vasculogenesis	1
cellular protein complex disassembly	1		regulation of endopeptidase activity	0.875		angiogenesis involved in wound healing	1		centriole replication	1
cellular protein metabolic process	1		mitotic cell cycle	0.875		angiotensin catabolic process in blood	1		centriole-centriole cohesion	1
cellular response to extracellular stimulus	1		neuromuscular junction development	0.875		angiotensin maturation	1		centrosome duplication	1
cellular response to hormone stimulus	1		parathyroid gland development	0.875		angiotensin-mediated drinking behavior	1		centrosome localization	1
cellular response to insulin stimulus	1		thymus development	0.875		anterior compartment specification	1		ceramide biosynthetic process	1
cellular response to nutrient	1		response to tumor necrosis factor	0.876		anterior/posterior pattern formation	1		cerebellum development	1
cellular response to reactive oxygen species	1		hyperosmotic response	0.876		anthranilate metabolic process	1		cerebral cortex GABAergic interneuron migration	1
cellular response to starvation	1		positive regulation of tumor necrosis factor biosynthetic process	0.876		antigen processing and presentation	1		cerebral cortex development	1
cellular response to stimulus	1		protein amino acid farnesylation	0.877		antigen processing and presentation of endogenous peptide antigen via MHC class I	1		chaperone cofactor-dependent protein folding	1
cellular response to UV	1		positive regulation of granulocyte differentiation	0.877		antigen processing and presentation of exogenous peptide antigen via MHC class II	1		chemokine biosynthetic process	1
cellular zinc ion homeostasis	1		nucleosome disassembly	0.877		antigen processing and presentation, endogenous lipid antigen via MHC class Ib	1		chemosensory behavior	1
central nervous system vasculogenesis	1		growth hormone receptor signaling pathway	0.878		antigen receptor-mediated signaling pathway	1		chitin catabolic process	1
centriole replication	1		age-dependent response to reactive oxygen species	0.878		apical junction assembly	1		cholesterol absorption	1
centriole-centriole cohesion	1		cellular zinc ion homeostasis	0.879		apical protein localization	1		cholesterol catabolic process	1
centrosome localization	1		nucleosome mobilization	0.879		apoptotic mitochondrial changes	1		cholesterol efflux	1
ceramide biosynthetic process	1		negative regulation of nitric-oxide synthase activity	0.879		apoptotic nuclear changes	1		cholesterol esterification	1
cerebellum development	1		positive regulation of alpha-beta T cell proliferation	0.879		arachidonic acid metabolic process	1		cholesterol homeostasis	1
cerebral cortex development	1		alanyl-tRNA aminoacylation	0.879		arachidonic acid secretion	1		cholesterol storage	1
cerebral cortex GABAergic interneuron migration	1		cell division	0.88		arginine catabolic process	1		cholesterol transport	1
cGMP-mediated signaling	1		positive regulation of insulin secretion	0.881		arginine metabolic process	1		choline transport	1
chaperone cofactor-dependent protein folding	1		regulation of mitochondrial membrane potential	0.882		arginyl-tRNA aminoacylation	1		chondrocyte differentiation	1
chemokine biosynthetic process	1		T-helper 1 type immune response	0.882		aromatic amino acid transport	1		chondroitin sulfate biosynthetic process	1
chemosensory behavior	1		positive regulation of interleukin-17 production	0.883		aromatic compound catabolic process	1		chondroitin sulfate proteoglycan biosynthetic process, polysaccharide chain biosynthetic process	1
chitin catabolic process	1		positive regulation of protein kinase B signaling cascade	0.883		artery morphogenesis	1		chromatin assembly or disassembly	1
cholesterol absorption	1		snRNA processing	0.884		artery smooth muscle contraction	1		chromatin silencing	1
cholesterol catabolic process	1		lipid biosynthetic process	0.884		asparagine transport	1		chromatin silencing at rDNA	1
cholesterol esterification	1		skeletal muscle growth	0.884		aspartate catabolic process	1		chromatin silencing at telomere	1
cholesterol storage	1		heme a biosynthetic process	0.884		aspartyl-tRNA aminoacylation	1		chromatin-mediated maintenance of transcription	1
cholesterol transport	1		mitochondrial electron transport, cytochrome c to oxygen	0.884		associative learning	1		chronic inflammatory response	1
choline transport	1		defense response to bacterium	0.884		astrocyte development	1		chronic inflammatory response to antigenic stimulus	1
chondrocyte differentiation	1		thyroid hormone generation	0.885		asymmetric cell division	1		chronological cell aging	1
chondroitin sulfate biosynthetic process	1		protein import into nucleus	0.886		asymmetric protein localization	1		chylomicron remnant clearance	1
chondroitin sulfate proteoglycan biosynthetic process, polysaccharide chain biosynthetic process	1		regulation of Rac protein signal transduction	0.886		atrial cardiac muscle cell development	1		ciliary or flagellar motility	1
chromatin assembly or disassembly	1		negative regulation of platelet activation	0.888		atrial cardiac muscle morphogenesis	1		cilium assembly	1
chromatin silencing	1		dosage compensation	0.89		auditory receptor cell fate commitment	1		cilium morphogenesis	1
chromatin silencing at rDNA	1		clustering of voltage-gated sodium channels	0.89		autophagic cell death	1		circadian regulation of gene expression	1
chromatin silencing at telomere	1		microspike assembly	0.89		autophagic vacuole formation	1		circadian rhythm	1
chromatin-mediated maintenance of transcription	1		T cell receptor signaling pathway	0.89		autophagy	1		cis assembly of pre-catalytic spliceosome	1
chronic inflammatory response	1		cardiac muscle cell differentiation	0.89		autophagy in response to ER overload	1		clathrin coat assembly	1
chronic inflammatory response to antigenic stimulus	1		cellular protein complex disassembly	0.89		axon cargo transport	1		cleavage of lamin	1
chronological cell aging	1		neural crest cell development	0.89		axon ensheathment	1		clustering of voltage-gated potassium channels	1
chylomicron remnant clearance	1		positive regulation of striated muscle cell differentiation	0.89		axon extension	1		clustering of voltage-gated sodium channels	1
ciliary or flagellar motility	1		cholesterol absorption	0.891		axonal fasciculation	1		cobalamin transport	1
cilium assembly	1		positive regulation of positive chemotaxis	0.891		axonogenesis	1		cobalt ion transport	1
cilium morphogenesis	1		positive regulation of interleukin-6 biosynthetic process	0.891		basal protein localization	1		cocaine metabolic process	1
circadian regulation of gene expression	1		lipid transport	0.891		base conversion or substitution editing	1		coenzyme A biosynthetic process	1
circadian rhythm	1		intracellular transport	0.891		base-excision repair, gap-filling	1		cofactor metabolic process	1
cis assembly of pre-catalytic spliceosome	1		negative regulation of MAPKKK cascade	0.891		basic amino acid transport	1		cofactor transport	1
clathrin coat assembly	1		cranial nerve development	0.892		basophil activation	1		cognition	1
cleavage of lamin	1		face development	0.892		behavioral fear response	1		collagen biosynthetic process	1
clustering of voltage-gated potassium channels	1		limb development	0.892		behavioral response to cocaine	1		collagen catabolic process	1
clustering of voltage-gated sodium channels	1		regulation of growth hormone secretion	0.892		behavioral response to ethanol	1		collagen metabolic process	1
CMP-sialic acid transport	1		retina development in camera-type eye	0.892		beta-amyloid formation	1		compartment specification	1
cobalamin transport	1		mammary gland involution	0.892		beta-amyloid metabolic process	1		complement activation	1
cobalt ion transport	1		negative regulation of epithelial cell differentiation	0.892		bicarbonate transport	1		complement activation, classical pathway	1
cocaine metabolic process	1		negative regulation of nitric oxide biosynthetic process	0.892		bile acid and bile salt transport	1		complement activation, lectin pathway	1
coenzyme A biosynthetic process	1		nitric oxide homeostasis	0.892		bile acid biosynthetic process	1		conjugation with cellular fusion	1
cofactor metabolic process	1		positive regulation of vasoconstriction	0.892		bile acid metabolic process	1		connective tissue growth factor biosynthetic process	1
cofactor transport	1		regulation of fatty acid metabolic process	0.892		bilirubin conjugation	1		connective tissue replacement during inflammatory response	1
cognition	1		regulation of peptidase activity	0.892		binding of sperm to zona pellucida	1		constitutive protein ectodomain proteolysis	1
collagen biosynthetic process	1		negative regulation of keratinocyte differentiation	0.892		biotin metabolic process	1		convergent extension involved in gastrulation	1
collagen catabolic process	1		extracellular matrix organization	0.892		bleb formation	1		copper ion homeostasis	1
collagen metabolic process	1		germ cell development	0.892		blood coagulation, extrinsic pathway	1		copper ion import	1
compartment specification	1		positive regulation of phospholipase A2 activity	0.893		blood coagulation, intrinsic pathway	1		copper ion transport	1
complement activation	1		regulation of blood vessel size by renin-angiotensin	0.893		blood vessel remodeling	1		cortisol biosynthetic process	1
complement activation, classical pathway	1		renin-angiotensin regulation of aldosterone production	0.893		body fluid secretion	1		cotranslational protein targeting to membrane	1
complement activation, lectin pathway	1		camera-type eye morphogenesis	0.893		bone mineralization	1		cranial nerve development	1
conjugation with cellular fusion	1		cerebral cortex development	0.893		bone resorption	1		creatine biosynthetic process	1
connective tissue growth factor biosynthetic process	1		forebrain astrocyte development	0.893		branched chain family amino acid biosynthetic process	1		creatine metabolic process	1
connective tissue replacement during inflammatory response	1		forebrain morphogenesis	0.893		branching morphogenesis of a nerve	1		creatinine metabolic process	1
constitutive protein ectodomain proteolysis	1		myelination in the peripheral nervous system	0.893		brown fat cell differentiation	1		cristae formation	1
convergent extension involved in gastrulation	1		negative regulation of neuroblast proliferation	0.893		cAMP metabolic process	1		cuticle development	1
copper ion homeostasis	1		negative regulation of transcription factor import into nucleus	0.893		cAMP-mediated signaling	1		cyanate catabolic process	1
copper ion import	1		regulation of blood vessel endothelial cell migration	0.893		cGMP-mediated signaling	1		cyclic nucleotide metabolic process	1
copper ion transport	1		regulation of bone resorption	0.893		calcium ion homeostasis	1		cyclic-nucleotide-mediated signaling	1
cortisol biosynthetic process	1		regulation of glial cell differentiation	0.893		calcium ion transport into cytosol	1		cyclooxygenase pathway	1
cotranslational protein targeting to membrane	1		spinal cord development	0.893		calcium-independent cell-matrix adhesion	1		cysteine metabolic process	1
cranial nerve development	1		sympathetic nervous system development	0.893		camera-type eye development	1		cytidine deamination	1
creatine biosynthetic process	1		negative regulation of secretion	0.894		camera-type eye morphogenesis	1		cytochrome complex assembly	1
cristae formation	1		positive regulation of JNK cascade	0.894		carbohydrate mediated signaling	1		cytokine biosynthetic process	1
cuticle development	1		N-glycan processing	0.894		carboxylic acid catabolic process	1		cytokine metabolic process	1
cyanate catabolic process	1		lipoprotein transport	0.894		cardiac cell differentiation	1		cytokine production	1
cyclic nucleotide metabolic process	1		central nervous system development	0.894		cardiac epithelial to mesenchymal transition	1		cytokine production during immune response	1
cyclic-nucleotide-mediated signaling	1		regulation of action potential in neuron	0.895		cardiac muscle cell differentiation	1		cytokine secretion	1
cyclooxygenase pathway	1		ion transport	0.896		cardiac muscle cell proliferation	1		cytokinesis during cell cycle	1
cysteine metabolic process	1		cell activation	0.896		cardiac muscle contraction	1		cytolysis	1
cytochrome complex assembly	1		collagen metabolic process	0.897		cardiac muscle development	1		cytoplasmic mRNA processing body assembly	1
cytokine biosynthetic process	1		induction of apoptosis by intracellular signals	0.897		cardiac muscle fiber development	1		cytoplasmic microtubule organization	1
cytokine metabolic process	1		regulation of centriole-centriole cohesion	0.897		cardiac muscle tissue morphogenesis	1		cytoplasmic sequestering of NF-kappaB	1
cytokine production	1		regulation of protein transport	0.898		cardiac myofibril assembly	1		cytoplasmic sequestering of protein	1
cytokine production during immune response	1		regulation of dephosphorylation	0.898		cardiolipin biosynthetic process	1		cytoplasmic sequestering of transcription factor	1
cytokine secretion	1		regulation of mRNA stability	0.899		carnitine biosynthetic process	1		cytoplasmic transport	1
cytokinesis during cell cycle	1		telomere maintenance	0.9		carnitine shuttle	1		cytosine metabolic process	1
cytolysis	1		mitochondrion transport along microtubule	0.9		carnitine transport	1		cytoskeletal anchoring at plasma membrane	1
cytoplasmic microtubule organization	1		regulation of epidermal growth factor receptor activity	0.902		cartilage condensation	1		cytosol to ER transport	1
cytoplasmic mRNA processing body assembly	1		negative regulation of proteolysis	0.902		cartilage development	1		cytosolic calcium ion homeostasis	1
cytoplasmic sequestering of NF-kappaB	1		threonyl-tRNA aminoacylation	0.902		catabolic process	1		cytosolic calcium ion transport	1
cytoplasmic sequestering of protein	1		learning	0.902		catecholamine biosynthetic process	1		dADP biosynthetic process	1
cytoplasmic sequestering of transcription factor	1		negative regulation of activin receptor signaling pathway	0.903		cation transport	1		defense response to Gram-negative bacterium	1
cytoplasmic transport	1		pseudouridine synthesis	0.903		cell activation	1		defense response to Gram-positive bacterium	1
cytoskeletal anchoring at plasma membrane	1		transmembrane receptor protein tyrosine kinase signaling pathway	0.903		cell adhesion mediated by integrin	1		defense response to bacterium	1
cytosol to ER transport	1		definitive erythrocyte differentiation	0.903		cell dedifferentiation	1		defense response to fungus	1
cytosolic calcium ion homeostasis	1		response to follicle-stimulating hormone stimulus	0.903		cell division	1		defense response to protozoan	1
cytosolic calcium ion transport	1		response to luteinizing hormone stimulus	0.903		cell envelope organization	1		definitive erythrocyte differentiation	1
dADP biosynthetic process	1		response to prostaglandin E stimulus	0.903		cell fate specification	1		dendrite morphogenesis	1
defense response to bacterium	1		negative regulation of oligodendrocyte differentiation	0.903		cell maturation	1		deoxyribonucleoside catabolic process	1
defense response to fungus	1		smooth muscle development	0.904		cell migration	1		dephosphorylation	1
defense response to Gram-positive bacterium	1		blood coagulation, extrinsic pathway	0.904		cell migration during sprouting angiogenesis	1		depurination	1
defense response to protozoan	1		metanephros development	0.904		cell morphogenesis	1		dermatan sulfate biosynthetic process	1
definitive erythrocyte differentiation	1		regulation of cell-matrix adhesion	0.904		cell motility	1		dermatan sulfate proteoglycan biosynthetic process	1
dendrite morphogenesis	1		response to interferon-gamma	0.904		cell projection assembly	1		dermatan sulfate proteoglycan biosynthetic process, polysaccharide chain biosynthetic process	1
deoxyribonucleoside catabolic process	1		induction of apoptosis by extracellular signals	0.904		cell structure disassembly during apoptosis	1		desensitization of G-protein coupled receptor protein signaling pathway by arrestin	1
dephosphorylation	1		positive regulation of collagen biosynthetic process	0.904		cell volume homeostasis	1		detection of bacterium	1
depurination	1		response to bacterium	0.905		cell wall chitin metabolic process	1		detection of biotic stimulus	1
dermatan sulfate biosynthetic process	1		nitric oxide biosynthetic process	0.905		cell-cell adhesion mediated by integrin	1		detection of calcium ion	1
dermatan sulfate proteoglycan biosynthetic process	1		carbohydrate metabolic process	0.905		cell-cell recognition	1		detection of chemical stimulus	1
dermatan sulfate proteoglycan biosynthetic process, polysaccharide chain biosynthetic process	1		steroid biosynthetic process	0.905		cell-substrate junction assembly	1		detection of chemical stimulus involved in sensory perception of bitter taste	1
desensitization of G-protein coupled receptor protein signaling pathway by arrestin	1		regulation of blood coagulation	0.905		cellular amine metabolic process	1		detection of fungus	1
detection of bacterium	1		vesicle docking during exocytosis	0.905		cellular amino acid and derivative metabolic process	1		detection of glucose	1
detection of biotic stimulus	1		regulation of GTPase activity	0.907		cellular extravasation	1		detection of hormone stimulus	1
detection of calcium ion	1		peptide metabolic process	0.907		cellular glucose homeostasis	1		detection of light stimulus involved in visual perception	1
detection of chemical stimulus	1		proteolysis	0.907		cellular homeostasis	1		detection of mechanical stimulus	1
detection of chemical stimulus involved in sensory perception of bitter taste	1		virion attachment, binding of host cell surface receptor	0.908		cellular ion homeostasis	1		detection of mechanical stimulus involved in sensory perception of sound	1
detection of fungus	1		negative regulation of receptor-mediated endocytosis	0.908		cellular metal ion homeostasis	1		detection of molecule of bacterial origin	1
detection of glucose	1		regulation of ubiquitin-protein ligase activity	0.908		cellular phosphate ion homeostasis	1		detection of muramyl dipeptide	1
detection of light stimulus involved in visual perception	1		transcription from RNA polymerase II promoter	0.909		cellular pigment accumulation	1		detection of oxygen	1
detection of mechanical stimulus	1		cell growth	0.909		cellular potassium ion homeostasis	1		detection of stimulus	1
detection of mechanical stimulus involved in sensory perception of sound	1		locomotory behavior	0.909		cellular protein complex disassembly	1		detection of tumor cell	1
detection of molecule of bacterial origin	1		B cell receptor transport into membrane raft	0.909		cellular protein metabolic process	1		detection of virus	1
detection of muramyl dipeptide	1		immune response-regulating cell surface receptor signaling pathway	0.909		cellular response to UV	1		detection of visible light	1
detection of oxygen	1		negative regulation of transforming growth factor-beta3 production	0.909		cellular response to extracellular stimulus	1		determination of anterior/posterior axis, embryo	1
detection of stimulus	1		regulation of cytokine-mediated signaling pathway	0.909		cellular response to hormone stimulus	1		determination of left/right symmetry	1
detection of tumor cell	1		neuron adhesion	0.909		cellular response to insulin stimulus	1		di-, tri-valent inorganic cation transport	1
detection of virus	1		protein processing	0.91		cellular response to nutrient	1		diacylglycerol biosynthetic process	1
detection of visible light	1		positive regulation of cell migration	0.91		cellular response to reactive oxygen species	1		diacylglycerol metabolic process	1
determination of anterior/posterior axis, embryo	1		microtubule polymerization	0.91		cellular response to starvation	1		diadenosine polyphosphate catabolic process	1
determination of left/right symmetry	1		cytoskeletal anchoring at plasma membrane	0.91		cellular response to stimulus	1		dicarboxylic acid transport	1
di-, tri-valent inorganic cation transport	1		keratinocyte proliferation	0.91		cellular zinc ion homeostasis	1		disaccharide metabolic process	1
diacylglycerol biosynthetic process	1		localization within membrane	0.91		central nervous system vasculogenesis	1		diuresis	1
diacylglycerol metabolic process	1		low-density lipoprotein particle clearance	0.91		centriole replication	1		dolichol biosynthetic process	1
diadenosine polyphosphate catabolic process	1		carboxylic acid catabolic process	0.912		centriole-centriole cohesion	1		dolichol metabolic process	1
dicarboxylic acid transport	1		positive regulation of actin filament polymerization	0.912		centrosome localization	1		dolichol-linked oligosaccharide biosynthetic process	1
disaccharide metabolic process	1		negative regulation of vasodilation	0.912		ceramide biosynthetic process	1		dopamine biosynthetic process	1
diuresis	1		positive regulation of metalloenzyme activity	0.912		cerebellum development	1		dopamine biosynthetic process from tyrosine	1
DNA catabolic process, exonucleolytic	1		androgen biosynthetic process	0.912		cerebral cortex GABAergic interneuron migration	1		dopamine metabolic process	1
DNA damage induced protein phosphorylation	1		negative regulation of phosphorylation	0.913		cerebral cortex development	1		dorsal spinal cord development	1
DNA damage response, detection of DNA damage	1		positive regulation of NAD(P)H oxidase activity	0.913		chaperone cofactor-dependent protein folding	1		dosage compensation	1
DNA damage response, signal transduction by p53 class mediator	1		positive regulation of steroid metabolic process	0.913		chemokine biosynthetic process	1		drug transport	1
DNA dealkylation	1		regulation of natriuresis	0.913		chemosensory behavior	1		ear development	1
DNA duplex unwinding	1		artery morphogenesis	0.913		chitin catabolic process	1		ectoderm and mesoderm interaction	1
DNA integration	1		adrenal gland development	0.913		cholesterol absorption	1		elastic fiber assembly	1
DNA ligation during DNA repair	1		positive regulation of nitric oxide biosynthetic process	0.914		cholesterol catabolic process	1		elevation of cytosolic calcium ion concentration	1
DNA mediated transformation	1		activation of MAPKK activity	0.914		cholesterol esterification	1		elevation of cytosolic calcium ion concentration during G-protein signaling, coupled to IP3 second messenger (phospholipase C activating)	1
DNA methylation during embryonic development	1		progesterone receptor signaling pathway	0.914		cholesterol storage	1		embryonic arm morphogenesis	1
DNA methylation during gametogenesis	1		regulation of fatty acid oxidation	0.914		cholesterol transport	1		embryonic camera-type eye morphogenesis	1
DNA replication, synthesis of RNA primer	1		respiratory chain complex IV assembly	0.914		choline transport	1		embryonic digit morphogenesis	1
DNA strand elongation	1		response to stress	0.915		chondrocyte differentiation	1		embryonic eye morphogenesis	1
DNA topological change	1		muscle maintenance	0.915		chondroitin sulfate biosynthetic process	1		embryonic foregut morphogenesis	1
dolichol biosynthetic process	1		synaptogenesis	0.916		chondroitin sulfate proteoglycan biosynthetic process, polysaccharide chain biosynthetic process	1		embryonic heart tube anterior/posterior pattern formation	1
dolichol-linked oligosaccharide biosynthetic process	1		susceptibility to natural killer cell mediated cytotoxicity	0.916		chromatin assembly or disassembly	1		embryonic hindlimb morphogenesis	1
dopamine biosynthetic process	1		negative regulation of cell growth	0.916		chromatin silencing	1		embryonic limb morphogenesis	1
dopamine biosynthetic process from tyrosine	1		photoreceptor cell maintenance	0.916		chromatin silencing at rDNA	1		embryonic organ morphogenesis	1
dopamine metabolic process	1		negative regulation of JAK-STAT cascade	0.917		chromatin silencing at telomere	1		embryonic retina morphogenesis in camera-type eye	1
dorsal spinal cord development	1		chromatin-mediated maintenance of transcription	0.918		chromatin-mediated maintenance of transcription	1		embryonic skeletal joint morphogenesis	1
dosage compensation	1		glutamate signaling pathway	0.918		chronic inflammatory response	1		embryonic skeletal system development	1
drug transport	1		negative regulation of neuron apoptosis	0.918		chronic inflammatory response to antigenic stimulus	1		embryonic viscerocranium morphogenesis	1
ear development	1		response to UV	0.919		chronological cell aging	1		enamel mineralization	1
ectoderm and mesoderm interaction	1		cellular defense response	0.919		chylomicron remnant clearance	1		endocardium formation	1
elastic fiber assembly	1		Schwann cell proliferation	0.919		ciliary or flagellar motility	1		endocrine pancreas development	1
elevation of cytosolic calcium ion concentration during G-protein signaling, coupled to IP3 second messenger (phospholipase C activating)	1		negative regulation of tyrosine phosphorylation of Stat5 protein	0.919		cilium assembly	1		endoderm development	1
embryonic arm morphogenesis	1		erythrocyte differentiation	0.92		cilium morphogenesis	1		endoplasmic reticulum calcium ion homeostasis	1
embryonic camera-type eye morphogenesis	1		regulation of epithelial cell differentiation	0.92		circadian regulation of gene expression	1		endoplasmic reticulum membrane fusion	1
embryonic digit morphogenesis	1		acute-phase response	0.92		circadian rhythm	1		endoplasmic reticulum organization	1
embryonic eye morphogenesis	1		response to nutrient	0.921		cis assembly of pre-catalytic spliceosome	1		endoplasmic reticulum unfolded protein response	1
embryonic foregut morphogenesis	1		positive regulation of Ras GTPase activity	0.921		clathrin coat assembly	1		endosomal lumen acidification	1
embryonic heart tube anterior/posterior pattern formation	1		regulation of MAPKKK cascade	0.922		cleavage of lamin	1		endosome organization	1
embryonic hindlimb morphogenesis	1		cytoskeleton organization	0.922		clustering of voltage-gated potassium channels	1		endosome to lysosome transport	1
embryonic organ morphogenesis	1		elevation of cytosolic calcium ion concentration during G-protein signaling, coupled to IP3 second messenger (phospholipase C activating)	0.922		clustering of voltage-gated sodium channels	1		endosome to lysosome transport via multivesicular body sorting pathway	1
embryonic retina morphogenesis in camera-type eye	1		neuropeptide signaling pathway	0.923		cobalamin transport	1		endosome transport	1
embryonic skeletal joint morphogenesis	1		insulin secretion	0.923		cobalt ion transport	1		endosome transport via multivesicular body sorting pathway	1
embryonic skeletal system development	1		pigmentation	0.924		cocaine metabolic process	1		endothelial cell activation	1
embryonic viscerocranium morphogenesis	1		spermatid development	0.924		coenzyme A biosynthetic process	1		endothelial cell differentiation	1
enamel mineralization	1		positive regulation of natural killer cell mediated cytotoxicity directed against tumor cell target	0.924		cofactor metabolic process	1		endothelial cell migration	1
endocardium formation	1		regulation of cytokine biosynthetic process	0.925		cofactor transport	1		endothelin maturation	1
endocrine pancreas development	1		positive regulation of axon extension	0.925		cognition	1		energy derivation by oxidation of organic compounds	1
endoderm development	1		protein localization in Golgi apparatus	0.925		collagen biosynthetic process	1		energy reserve metabolic process	1
endoplasmic reticulum calcium ion homeostasis	1		evasion of host defenses by virus	0.925		collagen catabolic process	1		engulfment of apoptotic cell	1
endoplasmic reticulum membrane fusion	1		positive regulation of epithelial to mesenchymal transition	0.925		collagen metabolic process	1		entrainment of circadian clock	1
endoplasmic reticulum organization	1		tRNA processing	0.926		compartment specification	1		enzyme linked receptor protein signaling pathway	1
endoplasmic reticulum unfolded protein response	1		negative regulation of bone mineralization	0.926		complement activation	1		eosinophil chemotaxis	1
endosomal lumen acidification	1		respiratory electron transport chain	0.926		complement activation, classical pathway	1		eosinophil degranulation	1
endosome to lysosome transport via multivesicular body sorting pathway	1		phenylalanyl-tRNA aminoacylation	0.926		complement activation, lectin pathway	1		ephrin receptor signaling pathway	1
endosome transport via multivesicular body sorting pathway	1		age-dependent telomere shortening	0.926		conjugation with cellular fusion	1		epidermal cell differentiation	1
endothelial cell differentiation	1		telomeric loop formation	0.926		connective tissue growth factor biosynthetic process	1		epidermal growth factor receptor signaling pathway	1
endothelial cell migration	1		quinolinate catabolic process	0.926		connective tissue replacement during inflammatory response	1		epinephrine biosynthetic process	1
endothelin maturation	1		nervous system development	0.926		constitutive protein ectodomain proteolysis	1		epithelial cell differentiation	1
energy derivation by oxidation of organic compounds	1		neuromuscular process	0.926		convergent extension involved in gastrulation	1		equilibrioception	1
energy reserve metabolic process	1		inositol and derivative phosphorylation	0.926		copper ion homeostasis	1		error-prone postreplication DNA repair	1
engulfment of apoptotic cell	1		ARF protein signal transduction	0.926		copper ion import	1		erythrocyte differentiation	1
entrainment of circadian clock	1		hexose biosynthetic process	0.926		copper ion transport	1		erythrocyte homeostasis	1
enzyme linked receptor protein signaling pathway	1		response to oxygen radical	0.926		cortisol biosynthetic process	1		erythrocyte maturation	1
eosinophil chemotaxis	1		dopamine biosynthetic process from tyrosine	0.926		cotranslational protein targeting to membrane	1		establishment of blood-nerve barrier	1
ephrin receptor signaling pathway	1		embryonic camera-type eye morphogenesis	0.926		cranial nerve development	1		establishment of cell polarity	1
epidermal cell differentiation	1		epinephrine biosynthetic process	0.926		creatine biosynthetic process	1		establishment of chromatin silencing	1
epidermal growth factor receptor signaling pathway	1		norepinephrine biosynthetic process	0.926		cristae formation	1		establishment of melanosome localization	1
epinephrine biosynthetic process	1		positive regulation of potassium ion transport	0.926		cuticle development	1		establishment of protein localization	1
epithelial cell differentiation	1		positive regulation of release of sequestered calcium ion into cytosol	0.926		cyanate catabolic process	1		establishment of tissue polarity	1
equilibrioception	1		regulation of mitotic cell cycle	0.927		cyclic nucleotide metabolic process	1		establishment or maintenance of transmembrane electrochemical gradient	1
ER-associated protein catabolic process	1		sensory perception of chemical stimulus	0.927		cyclic-nucleotide-mediated signaling	1		estrogen biosynthetic process	1
ER-dependent peroxisome biogenesis	1		regulation of ossification	0.927		cyclooxygenase pathway	1		estrogen catabolic process	1
ER-nuclear signaling pathway	1		glycolysis	0.927		cysteine metabolic process	1		estrogen metabolic process	1
error-prone postreplication DNA repair	1		DNA damage response, signal transduction by p53 class mediator	0.927		cytochrome complex assembly	1		estrogen receptor signaling pathway	1
erythrocyte differentiation	1		B cell apoptosis	0.927		cytokine biosynthetic process	1		ethanol oxidation	1
erythrocyte homeostasis	1		induction of retinal programmed cell death	0.927		cytokine metabolic process	1		ether lipid biosynthetic process	1
erythrocyte maturation	1		release of matrix enzymes from mitochondria	0.927		cytokine production	1		evasion of host defenses by virus	1
establishment of blood-nerve barrier	1		angiogenesis involved in wound healing	0.928		cytokine production during immune response	1		exit from mitosis	1
establishment of cell polarity	1		cell migration during sprouting angiogenesis	0.928		cytokine secretion	1		exocytosis	1
establishment of chromatin silencing	1		regulation of smooth muscle cell differentiation	0.928		cytokinesis during cell cycle	1		extracellular matrix disassembly	1
establishment of melanosome localization	1		positive regulation of neuron apoptosis	0.928		cytoplasmic mRNA processing body assembly	1		extracellular matrix organization	1
establishment of protein localization	1		response to molecule of bacterial origin	0.929		cytoplasmic microtubule organization	1		extraocular skeletal muscle development	1
establishment of tissue polarity	1		translational elongation	0.93		cytoplasmic sequestering of NF-kappaB	1		eye development	1
establishment or maintenance of transmembrane electrochemical gradient	1		regulation of cell differentiation	0.93		cytoplasmic sequestering of protein	1		eye morphogenesis	1
estrogen biosynthetic process	1		negative regulation of focal adhesion formation	0.931		cytoplasmic sequestering of transcription factor	1		eye photoreceptor cell development	1
estrogen catabolic process	1		induction of apoptosis	0.931		cytoplasmic transport	1		eye pigment biosynthetic process	1
estrogen metabolic process	1		iron ion transport	0.931		cytoskeletal anchoring at plasma membrane	1		eye pigment granule organization	1
estrogen receptor signaling pathway	1		L-fucose catabolic process	0.932		cytosol to ER transport	1		face development	1
ethanol oxidation	1		female pregnancy	0.932		cytosolic calcium ion homeostasis	1		fat cell differentiation	1
ether lipid biosynthetic process	1		phototransduction	0.933		cytosolic calcium ion transport	1		fatty acid alpha-oxidation	1
evasion of host defenses by virus	1		positive regulation of fibroblast cell migration	0.934		dADP biosynthetic process	1		fatty acid biosynthetic process	1
exit from mitosis	1		positive regulation of peptidyl-serine phosphorylation	0.934		defense response to Gram-positive bacterium	1		fatty acid catabolic process	1
exocytosis	1		odontogenesis	0.934		defense response to bacterium	1		fatty acid homeostasis	1
extracellular matrix disassembly	1		activation of caspase activity	0.935		defense response to fungus	1		fatty acid metabolic process	1
extracellular matrix organization	1		negative regulation of insulin-like growth factor receptor signaling pathway	0.935		defense response to protozoan	1		fatty acid omega-oxidation	1
extraocular skeletal muscle development	1		selenocysteine incorporation	0.935		definitive erythrocyte differentiation	1		fatty acid oxidation	1
eye morphogenesis	1		phosphoinositide metabolic process	0.935		dendrite morphogenesis	1		fatty acid transport	1
eye photoreceptor cell development	1		fibrinolysis	0.935		deoxyribonucleoside catabolic process	1		feeding behavior	1
eye pigment biosynthetic process	1		negative regulation of MAP kinase activity	0.935		dephosphorylation	1		female gamete generation	1
eye pigment granule organization	1		osteoblast differentiation	0.935		depurination	1		female genitalia development	1
face development	1		positive regulation of interleukin-8 biosynthetic process	0.935		dermatan sulfate biosynthetic process	1		female genitalia morphogenesis	1
Factor XII activation	1		activation of MAPK activity	0.935		dermatan sulfate proteoglycan biosynthetic process	1		female gonad development	1
fat cell differentiation	1		aromatic compound catabolic process	0.936		dermatan sulfate proteoglycan biosynthetic process, polysaccharide chain biosynthetic process	1		fertilization, exchange of chromosomal proteins	1
fatty acid alpha-oxidation	1		interferon-gamma-mediated signaling pathway	0.936		desensitization of G-protein coupled receptor protein signaling pathway by arrestin	1		fibrinolysis	1
fatty acid biosynthetic process	1		response to type I interferon	0.936		detection of bacterium	1		filopodium formation	1
fatty acid catabolic process	1		type I interferon-mediated signaling pathway	0.936		detection of biotic stimulus	1		floor plate development	1
fatty acid homeostasis	1		positive regulation of translation	0.936		detection of calcium ion	1		foam cell differentiation	1
fatty acid omega-oxidation	1		negative regulation of tyrosine phosphorylation of Stat3 protein	0.936		detection of chemical stimulus	1		focal adhesion formation	1
fatty acid oxidation	1		protein amino acid geranylgeranylation	0.936		detection of chemical stimulus involved in sensory perception of bitter taste	1		folic acid and derivative metabolic process	1
fatty acid transport	1		visual learning	0.937		detection of fungus	1		folic acid metabolic process	1
feeding behavior	1		Notch signaling pathway	0.937		detection of glucose	1		follicle-stimulating hormone secretion	1
female gamete generation	1		mammary gland development	0.937		detection of light stimulus involved in visual perception	1		forebrain astrocyte development	1
female genitalia development	1		asymmetric cell division	0.938		detection of mechanical stimulus	1		forebrain morphogenesis	1
female genitalia morphogenesis	1		cell surface receptor linked signal transduction	0.938		detection of mechanical stimulus involved in sensory perception of sound	1		forelimb morphogenesis	1
female gonad development	1		fibroblast growth factor receptor signaling pathway	0.938		detection of molecule of bacterial origin	1		formaldehyde biosynthetic process	1
fertilization, exchange of chromosomal proteins	1		regulation of I-kappaB kinase/NF-kappaB cascade	0.938		detection of muramyl dipeptide	1		formate metabolic process	1
fibrinolysis	1		phospholipid metabolic process	0.938		detection of oxygen	1		fructose 1,6-bisphosphate metabolic process	1
filopodium formation	1		regulation of dopamine uptake	0.938		detection of stimulus	1		fructose 2,6-bisphosphate metabolic process	1
floor plate development	1		cartilage development	0.938		detection of tumor cell	1		fructose 6-phosphate metabolic process	1
focal adhesion formation	1		peptidyl-tyrosine phosphorylation	0.938		detection of virus	1		fructose biosynthetic process	1
folic acid and derivative metabolic process	1		cleavage of lamin	0.938		detection of visible light	1		fructose metabolic process	1
folic acid metabolic process	1		establishment of tissue polarity	0.94		determination of anterior/posterior axis, embryo	1		fructose transport	1
follicle-stimulating hormone secretion	1		cobalamin transport	0.94		determination of left/right symmetry	1		fructoselysine metabolic process	1
forebrain astrocyte development	1		positive regulation of adenylate cyclase activity	0.941		di-, tri-valent inorganic cation transport	1		fucose metabolic process	1
forebrain morphogenesis	1		establishment or maintenance of transmembrane electrochemical gradient	0.941		diacylglycerol biosynthetic process	1		fumarate metabolic process	1
forelimb morphogenesis	1		transformed cell apoptosis	0.941		diacylglycerol metabolic process	1		fusion of sperm to egg plasma membrane	1
formaldehyde biosynthetic process	1		glucose homeostasis	0.941		diadenosine polyphosphate catabolic process	1		galactose metabolic process	1
formate metabolic process	1		neuron development	0.941		dicarboxylic acid transport	1		gamma-aminobutyric acid catabolic process	1
fructose 1,6-bisphosphate metabolic process	1		positive regulation of cell differentiation	0.941		disaccharide metabolic process	1		gamma-aminobutyric acid signaling pathway	1
fructose 2,6-bisphosphate metabolic process	1		positive regulation of smooth muscle contraction	0.941		diuresis	1		gamma-delta T cell activation	1
fructose 6-phosphate metabolic process	1		positive regulation of transcription initiation from RNA polymerase II promoter	0.941		dolichol biosynthetic process	1		ganglion mother cell fate determination	1
fructose biosynthetic process	1		positive regulation of transcription via serum response element binding	0.941		dolichol-linked oligosaccharide biosynthetic process	1		ganglioside biosynthetic process	1
fructose metabolic process	1		trophectodermal cell differentiation	0.941		dopamine biosynthetic process	1		ganglioside catabolic process	1
fructose transport	1		positive regulation of protein amino acid dephosphorylation	0.942		dopamine biosynthetic process from tyrosine	1		ganglioside metabolic process	1
fructoselysine metabolic process	1		chromatin silencing	0.942		dopamine metabolic process	1		gap junction assembly	1
fucose metabolic process	1		cellular homeostasis	0.942		dorsal spinal cord development	1		gas transport	1
fumarate metabolic process	1		activation of MAPKKK activity	0.942		dosage compensation	1		gastrulation	1
fusion of sperm to egg plasma membrane	1		mRNA stabilization	0.942		drug transport	1		gastrulation with mouth forming second	1
G-protein coupled receptor internalization	1		regulation of vasodilation	0.942		ear development	1		general transcription from RNA polymerase II promoter	1
G-protein signaling, coupled to cAMP nucleotide second messenger	1		cell volume homeostasis	0.943		ectoderm and mesoderm interaction	1		generation of neurons	1
G-protein signaling, coupled to cGMP nucleotide second messenger	1		lamellipodium assembly	0.943		elastic fiber assembly	1		genetic imprinting	1
G0 to G1 transition	1		sprouting angiogenesis	0.943		elevation of cytosolic calcium ion concentration during G-protein signaling, coupled to IP3 second messenger (phospholipase C activating)	1		germ cell development	1
G1 DNA damage checkpoint	1		Wnt receptor signaling pathway	0.943		embryonic arm morphogenesis	1		germinal center formation	1
G1 phase	1		maternal process involved in pregnancy	0.944		embryonic camera-type eye morphogenesis	1		gliogenesis	1
galactose metabolic process	1		senescence	0.944		embryonic digit morphogenesis	1		glomerulus development	1
gamma-aminobutyric acid catabolic process	1		nucleotide-sugar metabolic process	0.944		embryonic eye morphogenesis	1		glucocorticoid biosynthetic process	1
gamma-aminobutyric acid signaling pathway	1		rhodopsin mediated phototransduction	0.944		embryonic foregut morphogenesis	1		glucocorticoid catabolic process	1
gamma-delta T cell activation	1		single fertilization	0.944		embryonic heart tube anterior/posterior pattern formation	1		glucocorticoid receptor signaling pathway	1
ganglion mother cell fate determination	1		phosphorylation	0.944		embryonic hindlimb morphogenesis	1		gluconeogenesis	1
ganglioside biosynthetic process	1		proton-transporting ATP synthase complex assembly	0.944		embryonic organ morphogenesis	1		glucosamine catabolic process	1
ganglioside catabolic process	1		apoptotic nuclear changes	0.945		embryonic retina morphogenesis in camera-type eye	1		glucosamine metabolic process	1
ganglioside metabolic process	1		positive regulation of inflammatory response	0.945		embryonic skeletal joint morphogenesis	1		glucose 6-phosphate utilization	1
gap junction assembly	1		synaptic transmission, dopaminergic	0.945		embryonic skeletal system development	1		glucose catabolic process	1
gas transport	1		ether lipid biosynthetic process	0.945		embryonic viscerocranium morphogenesis	1		glucose homeostasis	1
gastrulation	1		negative regulation of BMP signaling pathway	0.946		enamel mineralization	1		glucose import	1
gastrulation with mouth forming second	1		peptide biosynthetic process	0.946		endocardium formation	1		glucose-6-phosphate transport	1
GDP-mannose biosynthetic process	1		negative regulation of endothelial cell proliferation	0.946		endocrine pancreas development	1		glucosylceramide biosynthetic process	1
general transcription from RNA polymerase II promoter	1		JAK-STAT cascade involved in growth hormone signaling pathway	0.947		endoderm development	1		glutamate catabolic process	1
generation of neurons	1		glutamine catabolic process	0.947		endoplasmic reticulum calcium ion homeostasis	1		glutamate decarboxylation to succinate	1
genetic imprinting	1		DNA damage response, detection of DNA damage	0.948		endoplasmic reticulum membrane fusion	1		glutamate signaling pathway	1
germ cell development	1		cyclic nucleotide metabolic process	0.949		endoplasmic reticulum organization	1		glutamine catabolic process	1
germinal center formation	1		complement activation, lectin pathway	0.949		endosomal lumen acidification	1		glutamine transport	1
gliogenesis	1		response to estradiol stimulus	0.949		endosome to lysosome transport via multivesicular body sorting pathway	1		glycerol transport	1
glomerulus development	1		sensory cilium assembly	0.949		endosome transport via multivesicular body sorting pathway	1		glycerophospholipid catabolic process	1
glucocorticoid biosynthetic process	1		unsaturated fatty acid biosynthetic process	0.949		endothelial cell differentiation	1		glycerophospholipid metabolic process	1
glucocorticoid catabolic process	1		bile acid and bile salt transport	0.949		endothelial cell migration	1		glycine catabolic process	1
glucocorticoid receptor signaling pathway	1		neuron apoptosis	0.95		endothelin maturation	1		glycine metabolic process	1
gluconeogenesis	1		cholesterol storage	0.95		energy derivation by oxidation of organic compounds	1		glycogen biosynthetic process	1
glucosamine catabolic process	1		positive regulation of amyloid precursor protein biosynthetic process	0.95		energy reserve metabolic process	1		glycogen catabolic process	1
glucosamine metabolic process	1		poly-N-acetyllactosamine biosynthetic process	0.95		engulfment of apoptotic cell	1		glycolipid metabolic process	1
glucose 6-phosphate utilization	1		cellular response to nutrient	0.95		entrainment of circadian clock	1		glycolipid transport	1
glucose catabolic process	1		lipid storage	0.951		enzyme linked receptor protein signaling pathway	1		glycolysis	1
glucose homeostasis	1		positive regulation of MAP kinase activity	0.951		eosinophil chemotaxis	1		glycoprotein biosynthetic process	1
glucose import	1		collagen fibril organization	0.951		ephrin receptor signaling pathway	1		glycoprotein catabolic process	1
glucose-6-phosphate transport	1		negative regulation of translation	0.952		epidermal cell differentiation	1		glycoprotein metabolic process	1
glucosylceramide biosynthetic process	1		oxidation reduction	0.952		epidermal growth factor receptor signaling pathway	1		glycoprotein transport	1
glutamate catabolic process	1		regulation of transcription, DNA-dependent	0.952		epinephrine biosynthetic process	1		glycosaminoglycan biosynthetic process	1
glutamate decarboxylation to succinate	1		protein repair	0.953		epithelial cell differentiation	1		glycosaminoglycan metabolic process	1
glutamate signaling pathway	1		potassium ion transport	0.953		equilibrioception	1		glycoside catabolic process	1
glutamine catabolic process	1		protein retention in ER lumen	0.953		error-prone postreplication DNA repair	1		glycosphingolipid biosynthetic process	1
glutamine transport	1		positive regulation of receptor-mediated endocytosis	0.953		erythrocyte differentiation	1		glycosphingolipid catabolic process	1
glycerol transport	1		heme biosynthetic process	0.953		erythrocyte homeostasis	1		glyoxylate metabolic process	1
glycerophospholipid catabolic process	1		glucocorticoid receptor signaling pathway	0.953		erythrocyte maturation	1		granulocyte differentiation	1
glycerophospholipid metabolic process	1		vesicle organization	0.953		establishment of blood-nerve barrier	1		granulocyte macrophage colony-stimulating factor biosynthetic process	1
glycine catabolic process	1		negative regulation of cell-matrix adhesion	0.953		establishment of cell polarity	1		growth hormone receptor signaling pathway	1
glycine metabolic process	1		platelet activation	0.953		establishment of chromatin silencing	1		growth hormone secretion	1
glycogen biosynthetic process	1		glycine catabolic process	0.954		establishment of melanosome localization	1		growth or development during symbiotic interaction	1
glycogen catabolic process	1		negative regulation of axon extension	0.955		establishment of protein localization	1		guanosine metabolic process	1
glycolipid metabolic process	1		negative regulation of telomere maintenance via semi-conservative replication	0.955		establishment of tissue polarity	1		gut morphogenesis	1
glycolipid transport	1		negative regulation of lipopolysaccharide-mediated signaling pathway	0.955		establishment or maintenance of transmembrane electrochemical gradient	1		hair cell differentiation	1
glycolysis	1		AMP biosynthetic process	0.955		estrogen biosynthetic process	1		hair follicle morphogenesis	1
glycoprotein biosynthetic process	1		regulation of NF-kappaB import into nucleus	0.955		estrogen catabolic process	1		hard palate development	1
glycoprotein catabolic process	1		lysosomal transport	0.955		estrogen metabolic process	1		healing during inflammatory response	1
glycoprotein metabolic process	1		positive regulation of BMP signaling pathway	0.955		estrogen receptor signaling pathway	1		heart contraction	1
glycosaminoglycan biosynthetic process	1		proton transport	0.955		ethanol oxidation	1		heart looping	1
glycosaminoglycan metabolic process	1		eye photoreceptor cell development	0.955		ether lipid biosynthetic process	1		heart morphogenesis	1
glycoside catabolic process	1		5S class rRNA transcription	0.955		evasion of host defenses by virus	1		heart trabecula formation	1
glycosphingolipid biosynthetic process	1		tRNA transcription from RNA polymerase III promoter	0.955		exit from mitosis	1		heme a biosynthetic process	1
glycosphingolipid catabolic process	1		homophilic cell adhesion	0.956		exocytosis	1		heme biosynthetic process	1
glyoxylate metabolic process	1		heart trabecula formation	0.956		extracellular matrix disassembly	1		heme catabolic process	1
Golgi to plasma membrane CFTR protein transport	1		protein localization at cell surface	0.957		extracellular matrix organization	1		heme transport	1
Golgi to plasma membrane protein transport	1		low-density lipoprotein particle remodeling	0.957		extraocular skeletal muscle development	1		hemidesmosome assembly	1
Golgi vesicle fusion to target membrane	1		cardiac muscle cell proliferation	0.957		eye morphogenesis	1		hemoglobin biosynthetic process	1
Golgi vesicle transport	1		regulation of cell migration	0.957		eye photoreceptor cell development	1		hemoglobin metabolic process	1
granulocyte differentiation	1		positive regulation of stress fiber formation	0.958		eye pigment biosynthetic process	1		hemolysis by symbiont of host red blood cells	1
granulocyte macrophage colony-stimulating factor biosynthetic process	1		energy reserve metabolic process	0.958		eye pigment granule organization	1		hemopoietic stem cell differentiation	1
growth hormone receptor signaling pathway	1		positive regulation of activated T cell proliferation	0.958		face development	1		heparan sulfate proteoglycan biosynthetic process	1
growth hormone secretion	1		cognition	0.958		fatty acid alpha-oxidation	1		heparan sulfate proteoglycan biosynthetic process, enzymatic modification	1
growth or development during symbiotic interaction	1		regulation of vasoconstriction	0.959		fatty acid biosynthetic process	1		heparan sulfate proteoglycan biosynthetic process, polysaccharide chain biosynthetic process	1
GTP catabolic process	1		muscle contraction	0.959		fatty acid catabolic process	1		heparan sulfate proteoglycan metabolic process	1
guanosine metabolic process	1		generation of neurons	0.96		fatty acid homeostasis	1		heparin biosynthetic process	1
gut morphogenesis	1		transmembrane receptor protein serine/threonine kinase signaling pathway	0.961		fatty acid omega-oxidation	1		hepatic immune response	1
hair cell differentiation	1		activation of NF-kappaB-inducing kinase activity	0.961		fatty acid oxidation	1		heterophilic cell adhesion	1
hair follicle morphogenesis	1		regulation of blood pressure	0.961		fatty acid transport	1		hexose biosynthetic process	1
hard palate development	1		embryonic retina morphogenesis in camera-type eye	0.962		feeding behavior	1		high-density lipoprotein particle assembly	1
healing during inflammatory response	1		female genitalia morphogenesis	0.962		female gamete generation	1		high-density lipoprotein particle remodeling	1
heart contraction	1		lung development	0.962		female genitalia development	1		hindbrain development	1
heart looping	1		maintenance of gastrointestinal epithelium	0.962		female genitalia morphogenesis	1		histamine biosynthetic process	1
heart morphogenesis	1		retinol transport	0.962		female gonad development	1		histidine transport	1
heart trabecula formation	1		urinary bladder development	0.962		fertilization, exchange of chromosomal proteins	1		histone H3-K9 demethylation	1
heme a biosynthetic process	1		uterus development	0.962		fibrinolysis	1		histone acetylation	1
heme biosynthetic process	1		vagina development	0.962		filopodium formation	1		histone deacetylation	1
heme catabolic process	1		embryonic skeletal system development	0.962		floor plate development	1		histone demethylation	1
heme transport	1		kidney development	0.962		folic acid and derivative metabolic process	1		histone deubiquitination	1
hemidesmosome assembly	1		'de novo' GDP-L-fucose biosynthetic process	0.962		folic acid metabolic process	1		histone mRNA 3'-end processing	1
hemoglobin biosynthetic process	1		vesicle targeting, trans-Golgi to endosome	0.962		follicle-stimulating hormone secretion	1		histone methylation	1
hemoglobin metabolic process	1		rhodopsin mediated signaling pathway	0.962		forebrain astrocyte development	1		histone phosphorylation	1
hemolysis by symbiont of host red blood cells	1		O-glycan processing	0.962		forebrain morphogenesis	1		histone ubiquitination	1
hemopoietic stem cell differentiation	1		angiotensin-mediated drinking behavior	0.962		forelimb morphogenesis	1		homeostatic process	1
heparan sulfate proteoglycan biosynthetic process, enzymatic modification	1		depurination	0.962		formaldehyde biosynthetic process	1		hormonal regulation of the force of heart contraction	1
heparan sulfate proteoglycan biosynthetic process, polysaccharide chain biosynthetic process	1		cholesterol esterification	0.962		formate metabolic process	1		hormone biosynthetic process	1
heparan sulfate proteoglycan metabolic process	1		heart morphogenesis	0.962		fructose 1,6-bisphosphate metabolic process	1		hormone catabolic process	1
heparin biosynthetic process	1		memory	0.962		fructose 2,6-bisphosphate metabolic process	1		hormone metabolic process	1
hepatic immune response	1		tubulin complex assembly	0.962		fructose 6-phosphate metabolic process	1		hydrogen peroxide biosynthetic process	1
heterophilic cell adhesion	1		positive regulation of activation of JAK2 kinase activity	0.962		fructose biosynthetic process	1		hydrogen peroxide catabolic process	1
hexose biosynthetic process	1		positive regulation of receptor internalization	0.962		fructose metabolic process	1		hydrogen peroxide metabolic process	1
high-density lipoprotein particle assembly	1		G-protein coupled receptor internalization	0.963		fructose transport	1		hydroxylysine biosynthetic process	1
high-density lipoprotein particle remodeling	1		musculoskeletal movement, spinal reflex action	0.963		fructoselysine metabolic process	1		hydroxyproline transport	1
hindbrain development	1		positive regulation of dopamine receptor signaling pathway	0.963		fucose metabolic process	1		hyperosmotic response	1
histamine biosynthetic process	1		regulation of dopamine secretion	0.963		fumarate metabolic process	1		hypothalamus development	1
histidine transport	1		peptidyl-diphthamide biosynthetic process from peptidyl-histidine	0.963		fusion of sperm to egg plasma membrane	1		hypoxanthine biosynthetic process	1
histone demethylation	1		angiotensin maturation	0.963		galactose metabolic process	1		icosanoid biosynthetic process	1
histone deubiquitination	1		central nervous system vasculogenesis	0.963		gamma-aminobutyric acid catabolic process	1		icosanoid metabolic process	1
histone H3-K9 demethylation	1		cation transport	0.963		gamma-aminobutyric acid signaling pathway	1		imaginal disc pattern formation	1
histone methylation	1		ER-associated protein catabolic process	0.963		gamma-delta T cell activation	1		immune response to tumor cell	1
histone phosphorylation	1		positive regulation of lipid transport	0.963		ganglion mother cell fate determination	1		immune response-activating cell surface receptor signaling pathway	1
histone ubiquitination	1		activation of phospholipase C activity by dopamine receptor signaling pathway	0.963		ganglioside biosynthetic process	1		immune response-regulating cell surface receptor signaling pathway	1
homeostatic process	1		G-protein signaling, coupled to cyclic nucleotide second messenger	0.963		ganglioside catabolic process	1		immune system process	1
hormonal regulation of the force of heart contraction	1		positive regulation of programmed cell death	0.963		ganglioside metabolic process	1		immunoglobulin biosynthetic process	1
hormone biosynthetic process	1		elevation of cytosolic calcium ion concentration	0.963		gap junction assembly	1		in utero embryonic development	1
hormone catabolic process	1		positive regulation of membrane protein ectodomain proteolysis	0.963		gas transport	1		inactivation of MAPK activity during osmolarity sensing	1
hormone metabolic process	1		membrane to membrane docking	0.963		gastrulation	1		induction of apoptosis by hormones	1
hydrogen peroxide biosynthetic process	1		JUN phosphorylation	0.963		gastrulation with mouth forming second	1		induction of apoptosis by intracellular signals	1
hydrogen peroxide catabolic process	1		sarcomere organization	0.964		general transcription from RNA polymerase II promoter	1		induction of apoptosis by ionic changes	1
hydrogen peroxide metabolic process	1		cellular response to hormone stimulus	0.964		generation of neurons	1		induction of apoptosis by oxidative stress	1
hydroxylysine biosynthetic process	1		negative regulation of angiogenesis	0.965		genetic imprinting	1		induction of bacterial agglutination	1
hydroxyproline transport	1		G-protein signaling, coupled to cAMP nucleotide second messenger	0.965		germ cell development	1		induction of programmed cell death in response to chemical stimulus	1
hyperosmotic response	1		protein lipoylation	0.965		germinal center formation	1		induction of retinal programmed cell death	1
hypothalamus development	1		protein amino acid dephosphorylation	0.966		gliogenesis	1		inhibition of adenylate cyclase activity by G-protein signaling	1
hypoxanthine biosynthetic process	1		skin development	0.966		glomerulus development	1		inhibition of adenylate cyclase activity by dopamine receptor signaling pathway	1
I-kappaB phosphorylation	1		cotranslational protein targeting to membrane	0.967		glucocorticoid biosynthetic process	1		inhibition of adenylate cyclase activity by metabotropic glutamate receptor signaling pathway	1
icosanoid biosynthetic process	1		negative regulation of blood vessel endothelial cell migration	0.967		glucocorticoid catabolic process	1		inhibition of adenylate cyclase activity by muscarinic acetylcholine receptor signaling pathway	1
icosanoid metabolic process	1		negative regulation of anti-apoptosis	0.967		glucocorticoid receptor signaling pathway	1		innate immune response in mucosa	1
imaginal disc pattern formation	1		negative regulation of DNA binding	0.967		gluconeogenesis	1		inorganic diphosphate transport	1
immune response to tumor cell	1		positive regulation of JAK-STAT cascade	0.967		glucosamine catabolic process	1		inosine biosynthetic process	1
immune response-activating cell surface receptor signaling pathway	1		cholesterol catabolic process	0.967		glucosamine metabolic process	1		inositol and derivative phosphorylation	1
immune response-regulating cell surface receptor signaling pathway	1		cardiac epithelial to mesenchymal transition	0.967		glucose 6-phosphate utilization	1		inositol metabolic process	1
immune system process	1		activation of JUN kinase activity	0.968		glucose catabolic process	1		inositol phosphate dephosphorylation	1
immunoglobulin biosynthetic process	1		positive regulation of transcription from RNA polymerase II promoter	0.968		glucose homeostasis	1		inositol phosphate-mediated signaling	1
in utero embryonic development	1		response to external stimulus	0.968		glucose import	1		insemination	1
inactivation of MAPK activity during osmolarity sensing	1		regulation of proteolysis	0.968		glucose-6-phosphate transport	1		insulin processing	1
induction of apoptosis by hormones	1		embryonic organ morphogenesis	0.969		glucosylceramide biosynthetic process	1		insulin receptor signaling pathway	1
induction of apoptosis by intracellular signals	1		positive regulation of immunoglobulin secretion	0.969		glutamate catabolic process	1		insulin secretion	1
induction of apoptosis by ionic changes	1		vesicle transport along microtubule	0.969		glutamate decarboxylation to succinate	1		insulin-like growth factor receptor signaling pathway	1
induction of apoptosis by oxidative stress	1		negative regulation of myoblast differentiation	0.969		glutamate signaling pathway	1		integrin biosynthetic process	1
induction of bacterial agglutination	1		retina homeostasis	0.969		glutamine catabolic process	1		integrin-mediated signaling pathway	1
induction of programmed cell death in response to chemical stimulus	1		angiotensin catabolic process in blood	0.969		glutamine transport	1		interferon-gamma biosynthetic process	1
induction of retinal programmed cell death	1		regulation of cytokine production	0.969		glycerol transport	1		interferon-gamma-mediated signaling pathway	1
inhibition of adenylate cyclase activity by dopamine receptor signaling pathway	1		regulation of systemic arterial blood pressure by renin-angiotensin	0.969		glycerophospholipid catabolic process	1		interleukin-1 beta biosynthetic process	1
inhibition of adenylate cyclase activity by G-protein signaling	1		autophagic cell death	0.969		glycerophospholipid metabolic process	1		interleukin-1 beta secretion	1
inhibition of adenylate cyclase activity by metabotropic glutamate receptor signaling pathway	1		positive regulation of cellular extravasation	0.969		glycine catabolic process	1		interleukin-13 biosynthetic process	1
inhibition of adenylate cyclase activity by muscarinic acetylcholine receptor signaling pathway	1		regulation of leukocyte mediated cytotoxicity	0.969		glycine metabolic process	1		interleukin-2 biosynthetic process	1
innate immune response in mucosa	1		triglyceride catabolic process	0.97		glycogen biosynthetic process	1		interleukin-6 biosynthetic process	1
inorganic diphosphate transport	1		entrainment of circadian clock	0.97		glycogen catabolic process	1		interleukin-6-mediated signaling pathway	1
inosine biosynthetic process	1		activation of adenylate cyclase activity by dopamine receptor signaling pathway	0.97		glycolipid transport	1		interleukin-8 biosynthetic process	1
inositol and derivative phosphorylation	1		regulation of secretion	0.97		glycolysis	1		interleukin-8 production	1
inositol metabolic process	1		venous blood vessel morphogenesis	0.97		glycoprotein biosynthetic process	1		intermediate filament bundle assembly	1
inositol phosphate dephosphorylation	1		insulin receptor signaling pathway	0.97		glycoprotein catabolic process	1		intermediate filament cytoskeleton organization	1
inositol phosphate-mediated signaling	1		protein ubiquitination during ubiquitin-dependent protein catabolic process	0.97		glycoprotein metabolic process	1		intermediate filament organization	1
insemination	1		negative regulation of protein catabolic process	0.97		glycosaminoglycan biosynthetic process	1		intermediate-density lipoprotein particle remodeling	1
insulin processing	1		regulation of translational termination	0.971		glycosaminoglycan metabolic process	1		interphase	1
insulin receptor signaling pathway	1		response to reactive oxygen species	0.971		glycoside catabolic process	1		interphase of mitotic cell cycle	1
insulin secretion	1		prepulse inhibition	0.972		glycosphingolipid biosynthetic process	1		intestinal lipid catabolic process	1
insulin-like growth factor receptor signaling pathway	1		regulation of cAMP metabolic process	0.972		glycosphingolipid catabolic process	1		intra-Golgi vesicle-mediated transport	1
integrin biosynthetic process	1		response to morphine	0.972		glyoxylate metabolic process	1		intracellular cholesterol transport	1
interferon-gamma biosynthetic process	1		cell migration	0.972		granulocyte differentiation	1		intracellular copper ion transport	1
interferon-gamma-mediated signaling pathway	1		tricarboxylic acid cycle	0.972		granulocyte macrophage colony-stimulating factor biosynthetic process	1		intracellular mRNA localization	1
interleukin-1 beta biosynthetic process	1		transmembrane receptor protein tyrosine phosphatase signaling pathway	0.973		growth hormone receptor signaling pathway	1		intracellular pH elevation	1
interleukin-1 beta secretion	1		positive regulation of phosphoinositide 3-kinase cascade	0.973		growth hormone secretion	1		intracellular receptor-mediated signaling pathway	1
interleukin-13 biosynthetic process	1		skeletal muscle development	0.973		growth or development during symbiotic interaction	1		intracellular sequestering of iron ion	1
interleukin-2 biosynthetic process	1		negative regulation of cardiac muscle cell proliferation	0.974		guanosine metabolic process	1		intracellular transport of viral proteins in host cell	1
interleukin-6 biosynthetic process	1		receptor biosynthetic process	0.974		gut morphogenesis	1		intracellular virion transport	1
interleukin-6-mediated signaling pathway	1		negative regulation of viral genome replication	0.974		hair cell differentiation	1		ion homeostasis	1
interleukin-8 biosynthetic process	1		T cell activation via T cell receptor contact with antigen bound to MHC molecule on antigen presenting cell	0.974		hair follicle morphogenesis	1		ion transport	1
interleukin-8 production	1		adhesion to symbiont	0.974		hard palate development	1		iron incorporation into metallo-sulfur cluster	1
intermediate filament bundle assembly	1		triglyceride metabolic process	0.974		healing during inflammatory response	1		iron ion homeostasis	1
intermediate filament cytoskeleton organization	1		epidermal growth factor receptor signaling pathway	0.974		heart contraction	1		iron ion transport	1
intermediate-density lipoprotein particle remodeling	1		cellular protein metabolic process	0.974		heart looping	1		islet amyloid polypeptide processing	1
interphase	1		dolichol biosynthetic process	0.974		heart morphogenesis	1		isocitrate metabolic process	1
interphase of mitotic cell cycle	1		monocyte chemotaxis	0.974		heart trabecula formation	1		isoleucine metabolic process	1
intestinal lipid catabolic process	1		error-prone postreplication DNA repair	0.974		heme a biosynthetic process	1		isopeptide cross-linking via N6-(L-isoglutamyl)-L-lysine	1
intracellular copper ion transport	1		negative regulation of protein amino acid autophosphorylation	0.975		heme biosynthetic process	1		keratan sulfate biosynthetic process	1
intracellular mRNA localization	1		leg morphogenesis	0.975		heme catabolic process	1		keratan sulfate metabolic process	1
intracellular pH elevation	1		negative regulation of keratinocyte proliferation	0.975		heme transport	1		keratinization	1
intracellular receptor-mediated signaling pathway	1		tooth mineralization	0.975		hemidesmosome assembly	1		keratinocyte activation	1
intracellular sequestering of iron ion	1		activation of adenylate cyclase activity	0.975		hemoglobin biosynthetic process	1		keratinocyte migration	1
intracellular transport of viral proteins in host cell	1		nuclear export	0.975		hemoglobin metabolic process	1		keratinocyte proliferation	1
intracellular virion transport	1		growth hormone secretion	0.975		hemolysis by symbiont of host red blood cells	1		kidney development	1
ion homeostasis	1		fucose metabolic process	0.975		hemopoietic stem cell differentiation	1		killing of cells of another organism	1
ion transport	1		uroporphyrinogen III biosynthetic process	0.975		heparan sulfate proteoglycan biosynthetic process, enzymatic modification	1		kynurenine metabolic process	1
iron incorporation into metallo-sulfur cluster	1		protein amino acid deamination	0.975		heparan sulfate proteoglycan biosynthetic process, polysaccharide chain biosynthetic process	1		lactate transport	1
iron ion homeostasis	1		negative regulation of lipid metabolic process	0.975		heparan sulfate proteoglycan metabolic process	1		lactation	1
iron ion transport	1		behavioral response to cocaine	0.975		heparin biosynthetic process	1		lactose biosynthetic process	1
islet amyloid polypeptide processing	1		circadian regulation of gene expression	0.975		hepatic immune response	1		lagging strand elongation	1
isocitrate metabolic process	1		dopamine metabolic process	0.975		hexose biosynthetic process	1		lamellipodium assembly	1
isopeptide cross-linking via N6-(L-isoglutamyl)-L-lysine	1		response to histamine	0.975		high-density lipoprotein particle assembly	1		late endosome to vacuole transport	1
JAK-STAT cascade involved in growth hormone signaling pathway	1		activation of phospholipase C activity by G-protein coupled receptor protein signaling pathway coupled to IP3 second messenger	0.975		high-density lipoprotein particle remodeling	1		leading strand elongation	1
JUN phosphorylation	1		isopeptide cross-linking via N6-(L-isoglutamyl)-L-lysine	0.975		hindbrain development	1		learning	1
keratan sulfate biosynthetic process	1		actin filament-based movement	0.976		histamine biosynthetic process	1		learning or memory	1
keratan sulfate metabolic process	1		cAMP-mediated signaling	0.977		histidine transport	1		leg morphogenesis	1
keratinization	1		cardiac muscle development	0.977		histone H3-K9 demethylation	1		lens morphogenesis in camera-type eye	1
keratinocyte activation	1		response to UV-C	0.978		histone demethylation	1		leucine catabolic process	1
keratinocyte migration	1		high-density lipoprotein particle remodeling	0.978		histone deubiquitination	1		leukocyte activation	1
keratinocyte proliferation	1		social behavior	0.978		histone methylation	1		leukocyte adhesive activation	1
kidney development	1		macrophage differentiation	0.978		histone phosphorylation	1		leukocyte chemotaxis	1
killing of cells of another organism	1		negative regulation of protein complex assembly	0.978		histone ubiquitination	1		leukocyte migration	1
kynurenine metabolic process	1		positive regulation of transforming growth factor-beta1 production	0.978		homeostatic process	1		leukocyte tethering or rolling	1
L-alanine transport	1		negative regulation of lipoprotein metabolic process	0.978		hormonal regulation of the force of heart contraction	1		leukotriene metabolic process	1
L-ascorbic acid metabolic process	1		neurotransmitter secretion	0.978		hormone biosynthetic process	1		limb development	1
L-cystine transport	1		female gamete generation	0.979		hormone catabolic process	1		limb morphogenesis	1
L-fucose catabolic process	1		wound healing	0.979		hormone metabolic process	1		lipid biosynthetic process	1
L-phenylalanine catabolic process	1		response to hormone stimulus	0.98		hydrogen peroxide biosynthetic process	1		lipid homeostasis	1
L-serine biosynthetic process	1		inflammatory response	0.98		hydrogen peroxide catabolic process	1		lipid storage	1
L-serine catabolic process	1		gluconeogenesis	0.98		hydrogen peroxide metabolic process	1		lipid transport	1
L-serine transport	1		hydrogen peroxide catabolic process	0.98		hydroxylysine biosynthetic process	1		lipopolysaccharide biosynthetic process	1
L-xylitol catabolic process	1		negative regulation of protein secretion	0.98		hydroxyproline transport	1		lipopolysaccharide transport	1
lactate transport	1		negative regulation of striated muscle development	0.98		hyperosmotic response	1		lipopolysaccharide-mediated signaling pathway	1
lactation	1		positive regulation of cAMP biosynthetic process	0.981		hypothalamus development	1		lipoprotein catabolic process	1
lactose biosynthetic process	1		tryptophanyl-tRNA aminoacylation	0.981		hypoxanthine biosynthetic process	1		lipoprotein metabolic process	1
lagging strand elongation	1		negative regulation of histone acetylation	0.981		icosanoid biosynthetic process	1		lipoprotein particle clearance	1
lamellipodium assembly	1		very-low-density lipoprotein particle assembly	0.981		icosanoid metabolic process	1		lipoprotein transport	1
late endosome to vacuole transport	1		negative regulation of CREB transcription factor activity	0.981		imaginal disc pattern formation	1		lipoxygenase pathway	1
leading strand elongation	1		negative regulation of T cell cytokine production	0.981		immune response to tumor cell	1		localization within membrane	1
learning	1		negative regulation of activated T cell proliferation	0.981		immune response-activating cell surface receptor signaling pathway	1		locomotory behavior	1
learning or memory	1		negative regulation of interleukin-10 production	0.981		immune response-regulating cell surface receptor signaling pathway	1		long-chain fatty acid metabolic process	1
leg morphogenesis	1		negative regulation of interleukin-2 production	0.981		immune system process	1		long-term memory	1
lens morphogenesis in camera-type eye	1		negative regulation of interleukin-4 production	0.981		immunoglobulin biosynthetic process	1		long-term strengthening of neuromuscular junction	1
leucine catabolic process	1		STAT protein nuclear translocation	0.981		in utero embryonic development	1		loss of chromatin silencing	1
leukocyte activation	1		negative regulation of low-density lipoprotein receptor biosynthetic process	0.981		inactivation of MAPK activity during osmolarity sensing	1		low density lipoprotein mediated signaling	1
leukocyte adhesive activation	1		negative regulation of lipoprotein lipase activity	0.981		induction of apoptosis by hormones	1		low-density lipoprotein particle clearance	1
leukocyte chemotaxis	1		very-low-density lipoprotein particle clearance	0.981		induction of apoptosis by intracellular signals	1		low-density lipoprotein particle remodeling	1
leukocyte tethering or rolling	1		inhibition of adenylate cyclase activity by dopamine receptor signaling pathway	0.981		induction of apoptosis by ionic changes	1		low-density lipoprotein receptor biosynthetic process	1
leukotriene metabolic process	1		skeletal system morphogenesis	0.981		induction of apoptosis by oxidative stress	1		lung development	1
limb development	1		ephrin receptor signaling pathway	0.981		induction of bacterial agglutination	1		luteinizing hormone secretion	1
limb morphogenesis	1		cellular response to UV	0.981		induction of programmed cell death in response to chemical stimulus	1		lymphangiogenesis	1
lipid biosynthetic process	1		microtubule anchoring at centrosome	0.981		induction of retinal programmed cell death	1		lymphocyte chemotaxis	1
lipid homeostasis	1		sensory processing	0.981		inhibition of adenylate cyclase activity by G-protein signaling	1		lymphotoxin A biosynthetic process	1
lipid storage	1		synaptic transmission	0.981		inhibition of adenylate cyclase activity by dopamine receptor signaling pathway	1		lysosomal transport	1
lipid transport	1		cell-substrate junction assembly	0.981		inhibition of adenylate cyclase activity by metabotropic glutamate receptor signaling pathway	1		lysosome organization	1
lipopolysaccharide biosynthetic process	1		smoothened signaling pathway	0.981		inhibition of adenylate cyclase activity by muscarinic acetylcholine receptor signaling pathway	1		mRNA capping	1
lipopolysaccharide transport	1		skin morphogenesis	0.981		innate immune response in mucosa	1		mRNA catabolic process	1
lipopolysaccharide-mediated signaling pathway	1		positive regulation of multicellular organism growth	0.981		inorganic diphosphate transport	1		mRNA metabolic process	1
lipoprotein catabolic process	1		regulation of cell cycle	0.981		inosine biosynthetic process	1		mRNA stabilization	1
lipoprotein metabolic process	1		estrogen receptor signaling pathway	0.981		inositol and derivative phosphorylation	1		mRNA transcription	1
lipoprotein particle clearance	1		meiotic prophase II	0.981		inositol metabolic process	1		macrophage activation	1
lipoprotein transport	1		actin polymerization or depolymerization	0.981		inositol phosphate dephosphorylation	1		macrophage activation during immune response	1
lipoxygenase pathway	1		cyanate catabolic process	0.981		inositol phosphate-mediated signaling	1		macrophage chemotaxis	1
localization within membrane	1		positive regulation of cardiac muscle cell proliferation	0.981		insemination	1		macrophage differentiation	1
locomotory behavior	1		fructose transport	0.981		insulin processing	1		maintenance of chromatin silencing	1
long-chain fatty acid metabolic process	1		peptidyl-tyrosine sulfation	0.981		insulin receptor signaling pathway	1		maintenance of epithelial cell apical/basal polarity	1
long-term memory	1		glutamate decarboxylation to succinate	0.982		insulin secretion	1		maintenance of gastrointestinal epithelium	1
long-term strengthening of neuromuscular junction	1		arachidonic acid secretion	0.982		insulin-like growth factor receptor signaling pathway	1		maintenance of mitochondrion location	1
loss of chromatin silencing	1		negative regulation of blood pressure	0.982		integrin biosynthetic process	1		maintenance of organ identity	1
low density lipoprotein mediated signaling	1		negative regulation of protein kinase B signaling cascade	0.982		interferon-gamma biosynthetic process	1		maintenance of protein location in nucleus	1
low-density lipoprotein particle clearance	1		cellular response to insulin stimulus	0.983		interferon-gamma-mediated signaling pathway	1		malate metabolic process	1
low-density lipoprotein particle remodeling	1		regulation of inflammatory response	0.983		interleukin-1 beta biosynthetic process	1		male genitalia development	1
low-density lipoprotein receptor biosynthetic process	1		negative regulation of epithelial cell proliferation	0.983		interleukin-1 beta secretion	1		male meiosis	1
lung development	1		release of sequestered calcium ion into cytosol	0.983		interleukin-13 biosynthetic process	1		male meiosis I	1
luteinizing hormone secretion	1		axonogenesis	0.983		interleukin-2 biosynthetic process	1		male sex determination	1
lymphangiogenesis	1		apical junction assembly	0.984		interleukin-6 biosynthetic process	1		maltose metabolic process	1
lymphotoxin A biosynthetic process	1		synaptic transmission, cholinergic	0.984		interleukin-6-mediated signaling pathway	1		mammary gland development	1
lysosomal transport	1		endoplasmic reticulum membrane fusion	0.984		interleukin-8 biosynthetic process	1		mammary gland involution	1
lysosome organization	1		T cell homeostasis	0.984		interleukin-8 production	1		maternal process involved in pregnancy	1
macrophage activation	1		negative regulation of cytokine secretion	0.984		intermediate filament bundle assembly	1		mating	1
macrophage activation during immune response	1		negative regulation of interleukin-2 biosynthetic process	0.984		intermediate filament cytoskeleton organization	1		mating behavior	1
macrophage chemotaxis	1		negative regulation of synaptic transmission, cholinergic	0.984		intermediate-density lipoprotein particle remodeling	1		mechanosensory behavior	1
macrophage differentiation	1		convergent extension involved in gastrulation	0.985		interphase	1		medium-chain fatty acid biosynthetic process	1
maintenance of chromatin silencing	1		positive regulation of innate immune response	0.985		interphase of mitotic cell cycle	1		megakaryocyte differentiation	1
maintenance of epithelial cell apical/basal polarity	1		negative regulation of fibrinolysis	0.985		intestinal lipid catabolic process	1		meiotic prophase I	1
maintenance of gastrointestinal epithelium	1		renin secretion into blood stream	0.985		intracellular copper ion transport	1		meiotic prophase II	1
maintenance of mitochondrion location	1		dicarboxylic acid transport	0.985		intracellular mRNA localization	1		melanin biosynthetic process from tyrosine	1
maintenance of organ identity	1		Cdc42 protein signal transduction	0.985		intracellular pH elevation	1		melanocyte differentiation	1
male genitalia development	1		NAD metabolic process	0.986		intracellular receptor-mediated signaling pathway	1		melanosome organization	1
male meiosis	1		prostaglandin metabolic process	0.986		intracellular sequestering of iron ion	1		melanosome transport	1
male meiosis I	1		digestion	0.986		intracellular transport of viral proteins in host cell	1		melatonin biosynthetic process	1
male sex determination	1		autophagy	0.986		intracellular virion transport	1		membrane depolarization	1
maltose metabolic process	1		negative regulation of lipid catabolic process	0.987		ion homeostasis	1		membrane lipid metabolic process	1
mammary gland development	1		positive regulation of T cell activation	0.987		ion transport	1		membrane protein ectodomain proteolysis	1
mammary gland involution	1		feeding behavior	0.987		iron incorporation into metallo-sulfur cluster	1		membrane protein intracellular domain proteolysis	1
maternal process involved in pregnancy	1		disaccharide metabolic process	0.987		iron ion homeostasis	1		membrane raft organization	1
mating	1		tyrosine phosphorylation of STAT protein	0.987		iron ion transport	1		membrane raft polarization	1
mating behavior	1		acetylcholine catabolic process in synaptic cleft	0.987		islet amyloid polypeptide processing	1		membrane to membrane docking	1
mechanosensory behavior	1		amyloid precursor protein metabolic process	0.987		isocitrate metabolic process	1		memory	1
medium-chain fatty acid biosynthetic process	1		osteoblast development	0.987		isopeptide cross-linking via N6-(L-isoglutamyl)-L-lysine	1		menstruation	1
megakaryocyte differentiation	1		protein maturation via protein folding	0.987		keratan sulfate biosynthetic process	1		mesenchymal to epithelial transition	1
meiotic prophase I	1		negative regulation of monooxygenase activity	0.987		keratan sulfate metabolic process	1		mesoderm development	1
meiotic prophase II	1		synaptic vesicle exocytosis	0.987		keratinization	1		mesoderm formation	1
melanin biosynthetic process from tyrosine	1		negative regulation of retroviral genome replication	0.987		keratinocyte activation	1		mesoderm morphogenesis	1
melanocyte differentiation	1		negative regulation of viral reproduction	0.987		keratinocyte migration	1		mesodermal cell fate determination	1
melanosome organization	1		positive regulation of defense response to virus by host	0.987		keratinocyte proliferation	1		mesodermal cell fate specification	1
melanosome transport	1		transcription, RNA-dependent	0.987		kidney development	1		metabolic process	1
melatonin biosynthetic process	1		signal peptide processing	0.987		kynurenine metabolic process	1		metanephros development	1
membrane lipid metabolic process	1		adenohypophysis development	0.987		lactate transport	1		methionine metabolic process	1
membrane protein ectodomain proteolysis	1		adult walking behavior	0.987		lactation	1		mevalonate transport	1
membrane protein intracellular domain proteolysis	1		associative learning	0.987		lactose biosynthetic process	1		microglial cell activation	1
membrane raft organization	1		branching morphogenesis of a nerve	0.987		lagging strand elongation	1		microspike assembly	1
membrane raft polarization	1		cerebral cortex GABAergic interneuron migration	0.987		lamellipodium assembly	1		microtubule anchoring at centrosome	1
membrane to membrane docking	1		negative regulation of dopamine receptor signaling pathway	0.987		late endosome to vacuole transport	1		microtubule polymerization	1
memory	1		negative regulation of synaptic transmission, glutamatergic	0.987		leading strand elongation	1		microtubule-based peroxisome localization	1
menstruation	1		peristalsis	0.987		learning	1		microvillus assembly	1
mesenchymal to epithelial transition	1		positive regulation of neuroblast proliferation	0.987		learning or memory	1		mitochondrial ATP synthesis coupled electron transport	1
mesoderm formation	1		regulation of long-term neuronal synaptic plasticity	0.987		leg morphogenesis	1		mitochondrial ATP synthesis coupled proton transport	1
mesoderm morphogenesis	1		regulation of potassium ion transport	0.987		lens morphogenesis in camera-type eye	1		mitochondrial electron transport, cytochrome c to oxygen	1
mesodermal cell fate determination	1		regulation of synaptic transmission, GABAergic	0.987		leucine catabolic process	1		mitochondrial electron transport, ubiquinol to cytochrome c	1
mesodermal cell fate specification	1		fumarate metabolic process	0.987		leukocyte activation	1		mitochondrial fragmentation during apoptosis	1
metanephros development	1		protein import into peroxisome matrix	0.987		leukocyte adhesive activation	1		mitochondrial genome maintenance	1
methionine metabolic process	1		endoplasmic reticulum organization	0.989		leukocyte chemotaxis	1		mitochondrial membrane organization	1
mevalonate transport	1		sensory perception of sound	0.989		leukocyte tethering or rolling	1		mitochondrial ornithine transport	1
microglial cell activation	1		positive regulation of Notch signaling pathway	0.989		leukotriene metabolic process	1		mitochondrial protein processing during import	1
microspike assembly	1		nitric oxide mediated signal transduction	0.989		limb development	1		mitochondrial proton-transporting ATP synthase complex assembly	1
microtubule anchoring at centrosome	1		bicarbonate transport	0.989		limb morphogenesis	1		mitochondrial respiratory chain complex IV assembly	1
microtubule polymerization	1		ammonium transport	0.989		lipid biosynthetic process	1		mitochondrion distribution	1
microtubule-based peroxisome localization	1		carnitine shuttle	0.989		lipid homeostasis	1		mitochondrion localization	1
microvillus assembly	1		monoamine transport	0.989		lipid storage	1		mitochondrion transport along microtubule	1
mitochondrial ATP synthesis coupled electron transport	1		base conversion or substitution editing	0.989		lipid transport	1		mitotic anaphase	1
mitochondrial ATP synthesis coupled proton transport	1		behavioral response to ethanol	0.989		lipopolysaccharide biosynthetic process	1		mitotic cell cycle	1
mitochondrial electron transport, cytochrome c to oxygen	1		positive regulation of dopamine uptake	0.989		lipopolysaccharide transport	1		mitotic centrosome separation	1
mitochondrial electron transport, ubiquinol to cytochrome c	1		response to amphetamine	0.989		lipopolysaccharide-mediated signaling pathway	1		mitotic telophase	1
mitochondrial fragmentation during apoptosis	1		temperature homeostasis	0.989		lipoprotein catabolic process	1		molecular hydrogen transport	1
mitochondrial membrane organization	1		response to UV-B	0.989		lipoprotein metabolic process	1		molybdopterin cofactor metabolic process	1
mitochondrial ornithine transport	1		collagen biosynthetic process	0.99		lipoprotein particle clearance	1		monoamine transport	1
mitochondrial protein processing during import	1		detection of calcium ion	0.99		lipoprotein transport	1		monocarboxylic acid transport	1
mitochondrial proton-transporting ATP synthase complex assembly	1		negative regulation of interferon-gamma production	0.99		lipoxygenase pathway	1		monocyte chemotaxis	1
mitochondrial respiratory chain complex IV assembly	1		positive regulation of caspase activity	0.99		localization within membrane	1		monocyte differentiation	1
mitochondrion localization	1		regulation of translation	0.99		locomotory behavior	1		mononuclear cell proliferation	1
mitochondrion transport along microtubule	1		organic anion transport	0.991		long-chain fatty acid metabolic process	1		morphogenesis of a branching structure	1
mitotic anaphase	1		nerve-nerve synaptic transmission	0.991		long-term memory	1		multicellular organismal aging	1
mitotic cell cycle	1		inhibition of adenylate cyclase activity by G-protein signaling	0.991		long-term strengthening of neuromuscular junction	1		multicellular organismal lipid catabolic process	1
mitotic centrosome separation	1		ventricular cardiac muscle morphogenesis	0.991		loss of chromatin silencing	1		multicellular organismal metabolic process	1
mitotic telophase	1		positive regulation of protein secretion	0.991		low density lipoprotein mediated signaling	1		multicellular organismal response to stress	1
Mo-molybdopterin cofactor biosynthetic process	1		synaptic vesicle endocytosis	0.991		low-density lipoprotein particle clearance	1		muscarinic acetylcholine receptor signaling pathway	1
molecular hydrogen transport	1		regulation of heart rate	0.992		low-density lipoprotein particle remodeling	1		muscle fiber development	1
molybdopterin cofactor metabolic process	1		response to light stimulus	0.992		low-density lipoprotein receptor biosynthetic process	1		muscle filament sliding	1
monoamine transport	1		myoblast fusion	0.992		lung development	1		muscle maintenance	1
monocyte chemotaxis	1		cellular ion homeostasis	0.992		luteinizing hormone secretion	1		muscle thick filament assembly	1
monocyte differentiation	1		regulation of heart contraction	0.993		lymphangiogenesis	1		muscle thin filament assembly	1
mononuclear cell proliferation	1		wound healing, spreading of epidermal cells	0.993		lymphotoxin A biosynthetic process	1		musculoskeletal movement	1
morphogenesis of a branching structure	1		response to glucocorticoid stimulus	0.993		lysosomal transport	1		musculoskeletal movement, spinal reflex action	1
mRNA capping	1		protein secretion	0.993		lysosome organization	1		myelination	1
mRNA catabolic process	1		neurological system process involved in regulation of systemic arterial blood pressure	0.993		mRNA capping	1		myelination in the peripheral nervous system	1
mRNA metabolic process	1		positive regulation of growth hormone secretion	0.993		mRNA catabolic process	1		myeloid cell differentiation	1
mRNA stabilization	1		nuclear mRNA 3'-splice site recognition	0.993		mRNA metabolic process	1		myoblast cell fate commitment	1
mRNA transcription	1		positive regulation of pseudopodium formation	0.993		mRNA stabilization	1		myoblast cell fate determination	1
Mullerian duct regression	1		ATP metabolic process	0.993		mRNA transcription	1		myoblast fusion	1
multicellular organismal aging	1		sodium ion transport	0.993		macrophage activation	1		myofibril assembly	1
multicellular organismal lipid catabolic process	1		negative regulation of NF-kappaB transcription factor activity	0.993		macrophage activation during immune response	1		myotube differentiation	1
multicellular organismal metabolic process	1		antigen processing and presentation of endogenous peptide antigen via MHC class I	0.993		macrophage chemotaxis	1		natriuresis	1
multicellular organismal response to stress	1		nerve growth factor processing	0.994		macrophage differentiation	1		negative chemotaxis	1
muscarinic acetylcholine receptor signaling pathway	1		diuresis	0.994		maintenance of chromatin silencing	1		negative regulation of ATPase activity	1
muscle fiber development	1		natriuresis	0.994		maintenance of epithelial cell apical/basal polarity	1		negative regulation of B cell apoptosis	1
muscle filament sliding	1		exocytosis	0.994		maintenance of gastrointestinal epithelium	1		negative regulation of B cell differentiation	1
muscle maintenance	1		positive regulation of MAPKKK cascade	0.994		maintenance of mitochondrion location	1		negative regulation of B cell proliferation	1
muscle thick filament assembly	1		cellular response to reactive oxygen species	0.994		maintenance of organ identity	1		negative regulation of BMP signaling pathway	1
muscle thin filament assembly	1		transforming growth factor beta receptor signaling pathway	0.994		male genitalia development	1		negative regulation of CREB transcription factor activity	1
musculoskeletal movement	1		response to retinoic acid	0.994		male meiosis	1		negative regulation of DNA binding	1
musculoskeletal movement, spinal reflex action	1		SMAD protein nuclear translocation	0.994		male meiosis I	1		negative regulation of DNA damage response, signal transduction by p53 class mediator	1
myelination	1		positive regulation of transforming growth factor beta receptor signaling pathway	0.995		male sex determination	1		negative regulation of DNA recombination	1
myelination in the peripheral nervous system	1		negative regulation of immune response	0.995		maltose metabolic process	1		negative regulation of DNA repair	1
myoblast cell fate commitment	1		sensory perception	0.996		mammary gland development	1		negative regulation of I-kappaB kinase/NF-kappaB cascade	1
myoblast cell fate determination	1		smooth muscle contraction	0.996		mammary gland involution	1		negative regulation of JAK-STAT cascade	1
myoblast fusion	1		muscle filament sliding	0.996		maternal process involved in pregnancy	1		negative regulation of JNK cascade	1
myofibril assembly	1		activation of phospholipase C activity	0.996		mating	1		negative regulation of MAP kinase activity	1
myotube differentiation	1		superoxide release	0.996		mating behavior	1		negative regulation of MAPKKK cascade	1
N-acetylglucosamine metabolic process	1		SMAD protein complex assembly	0.997		mechanosensory behavior	1		negative regulation of MHC class II biosynthetic process	1
N-acetylmannosamine metabolic process	1		visual perception	0.997		medium-chain fatty acid biosynthetic process	1		negative regulation of NAD(P)H oxidase activity	1
N-acetylneuraminate metabolic process	1		cell-cell signaling	0.999		megakaryocyte differentiation	1		negative regulation of NF-kappaB import into nucleus	1
N-glycan processing	1		'de novo' IMP biosynthetic process	1		meiotic prophase I	1		negative regulation of NF-kappaB transcription factor activity	1
N-terminal peptidyl-lysine acetylation	1		10-formyltetrahydrofolate catabolic process	1		meiotic prophase II	1		negative regulation of RNA splicing	1
NAD metabolic process	1		3'-phosphoadenosine 5'-phosphosulfate metabolic process	1		melanin biosynthetic process from tyrosine	1		negative regulation of Rac protein signal transduction	1
NADH oxidation	1		9-cis-retinoic acid biosynthetic process	1		melanocyte differentiation	1		negative regulation of Ras protein signal transduction	1
NADP metabolic process	1		ADP biosynthetic process	1		melanosome organization	1		negative regulation of Rho protein signal transduction	1
natriuresis	1		AMP catabolic process	1		melanosome transport	1		negative regulation of T cell activation	1
negative chemotaxis	1		ATP hydrolysis coupled proton transport	1		melatonin biosynthetic process	1		negative regulation of T cell cytokine production	1
negative regulation of actin filament depolymerization	1		B cell lineage commitment	1		membrane lipid metabolic process	1		negative regulation of T cell proliferation	1
negative regulation of activated T cell proliferation	1		BMP signaling pathway in spinal cord dorsal-ventral patterning	1		membrane protein ectodomain proteolysis	1		negative regulation of TOR signaling pathway	1
negative regulation of activin receptor signaling pathway	1		C-terminal protein amino acid methylation	1		membrane protein intracellular domain proteolysis	1		negative regulation of Wnt receptor signaling pathway	1
negative regulation of adenosine receptor signaling pathway	1		C21-steroid hormone biosynthetic process	1		membrane raft organization	1		negative regulation of actin filament depolymerization	1
negative regulation of adiponectin secretion	1		C21-steroid hormone metabolic process	1		membrane raft polarization	1		negative regulation of activated T cell proliferation	1
negative regulation of alkaline phosphatase activity	1		CMP-sialic acid transport	1		membrane to membrane docking	1		negative regulation of activin receptor signaling pathway	1
negative regulation of amyloid precursor protein biosynthetic process	1		DNA catabolic process, exonucleolytic	1		memory	1		negative regulation of adenosine receptor signaling pathway	1
negative regulation of angiogenesis	1		DNA damage induced protein phosphorylation	1		menstruation	1		negative regulation of adiponectin secretion	1
negative regulation of anti-apoptosis	1		DNA dealkylation	1		mesenchymal to epithelial transition	1		negative regulation of alkaline phosphatase activity	1
negative regulation of antigen processing and presentation of peptide or polysaccharide antigen via MHC class II	1		DNA duplex unwinding	1		mesoderm formation	1		negative regulation of amyloid precursor protein biosynthetic process	1
negative regulation of appetite	1		DNA integration	1		mesoderm morphogenesis	1		negative regulation of angiogenesis	1
negative regulation of ATPase activity	1		DNA ligation during DNA repair	1		mesodermal cell fate determination	1		negative regulation of anti-apoptosis	1
negative regulation of axon extension	1		DNA methylation during embryonic development	1		mesodermal cell fate specification	1		negative regulation of antigen processing and presentation of peptide or polysaccharide antigen via MHC class II	1
negative regulation of axonogenesis	1		DNA methylation during gametogenesis	1		metanephros development	1		negative regulation of appetite	1
negative regulation of B cell apoptosis	1		DNA strand elongation	1		methionine metabolic process	1		negative regulation of axon extension	1
negative regulation of B cell differentiation	1		DNA topological change	1		mevalonate transport	1		negative regulation of axonogenesis	1
negative regulation of B cell proliferation	1		ER-dependent peroxisome biogenesis	1		microglial cell activation	1		negative regulation of blood coagulation	1
negative regulation of blood coagulation	1		ER-nuclear signaling pathway	1		microspike assembly	1		negative regulation of blood pressure	1
negative regulation of blood pressure	1		G-protein signaling, coupled to cGMP nucleotide second messenger	1		microtubule anchoring at centrosome	1		negative regulation of blood vessel endothelial cell migration	1
negative regulation of blood vessel endothelial cell migration	1		G0 to G1 transition	1		microtubule polymerization	1		negative regulation of bone mineralization	1
negative regulation of BMP signaling pathway	1		G1 DNA damage checkpoint	1		microtubule-based peroxisome localization	1		negative regulation of bone resorption	1
negative regulation of bone mineralization	1		G1 phase	1		microvillus assembly	1		negative regulation of cAMP biosynthetic process	1
negative regulation of bone resorption	1		Golgi to plasma membrane CFTR protein transport	1		mitochondrial ATP synthesis coupled electron transport	1		negative regulation of cGMP biosynthetic process	1
negative regulation of calcium ion transport into cytosol	1		Golgi to plasma membrane protein transport	1		mitochondrial ATP synthesis coupled proton transport	1		negative regulation of cGMP-mediated signaling	1
negative regulation of calcium ion transport via voltage-gated calcium channel activity	1		Golgi vesicle fusion to target membrane	1		mitochondrial electron transport, cytochrome c to oxygen	1		negative regulation of calcium ion transport into cytosol	1
negative regulation of calcium-dependent cell-cell adhesion	1		Golgi vesicle transport	1		mitochondrial electron transport, ubiquinol to cytochrome c	1		negative regulation of calcium ion transport via voltage-gated calcium channel activity	1
negative regulation of cAMP biosynthetic process	1		L-alanine transport	1		mitochondrial fragmentation during apoptosis	1		negative regulation of calcium-dependent cell-cell adhesion	1
negative regulation of cardiac muscle cell apoptosis	1		L-ascorbic acid metabolic process	1		mitochondrial membrane organization	1		negative regulation of cardiac muscle cell apoptosis	1
negative regulation of cardiac muscle cell proliferation	1		L-cystine transport	1		mitochondrial ornithine transport	1		negative regulation of cardiac muscle cell proliferation	1
negative regulation of cell differentiation	1		L-serine biosynthetic process	1		mitochondrial protein processing during import	1		negative regulation of cardiac muscle hypertrophy	1
negative regulation of cell motion	1		L-serine catabolic process	1		mitochondrial proton-transporting ATP synthase complex assembly	1		negative regulation of cell differentiation	1
negative regulation of cell size	1		L-xylitol catabolic process	1		mitochondrial respiratory chain complex IV assembly	1		negative regulation of cell motion	1
negative regulation of cell volume	1		Mo-molybdopterin cofactor biosynthetic process	1		mitochondrion localization	1		negative regulation of cell size	1
negative regulation of cell-matrix adhesion	1		Mullerian duct regression	1		mitochondrion transport along microtubule	1		negative regulation of cell volume	1
negative regulation of cellular pH reduction	1		N-acetylglucosamine metabolic process	1		mitotic anaphase	1		negative regulation of cell-matrix adhesion	1
negative regulation of cGMP biosynthetic process	1		N-acetylmannosamine metabolic process	1		mitotic cell cycle	1		negative regulation of cellular pH reduction	1
negative regulation of cGMP-mediated signaling	1		N-acetylneuraminate metabolic process	1		mitotic centrosome separation	1		negative regulation of chemokine biosynthetic process	1
negative regulation of chemokine biosynthetic process	1		N-terminal peptidyl-lysine acetylation	1		mitotic telophase	1		negative regulation of chemotaxis	1
negative regulation of chemotaxis	1		NADH oxidation	1		molecular hydrogen transport	1		negative regulation of cholesterol biosynthetic process	1
negative regulation of cholesterol biosynthetic process	1		NADP metabolic process	1		molybdopterin cofactor metabolic process	1		negative regulation of circadian sleep/wake cycle, REM sleep	1
negative regulation of circadian sleep/wake cycle, REM sleep	1		Notch receptor processing	1		monoamine transport	1		negative regulation of collagen biosynthetic process	1
negative regulation of collagen biosynthetic process	1		PMA-inducible membrane protein ectodomain proteolysis	1		monocyte chemotaxis	1		negative regulation of cyclin-dependent protein kinase activity	1
negative regulation of CREB transcription factor activity	1		PML body organization	1		monocyte differentiation	1		negative regulation of cytokine biosynthetic process	1
negative regulation of cytokine biosynthetic process	1		RNA elongation	1		mononuclear cell proliferation	1		negative regulation of cytokine secretion	1
negative regulation of cytokine secretion	1		RNA export from nucleus	1		morphogenesis of a branching structure	1		negative regulation of cytokine secretion during immune response	1
negative regulation of cytokine secretion during immune response	1		RNA interference	1		multicellular organismal aging	1		negative regulation of cytokine-mediated signaling pathway	1
negative regulation of cytokine-mediated signaling pathway	1		RNA interference, targeting of mRNA for destruction	1		multicellular organismal lipid catabolic process	1		negative regulation of cytolysis	1
negative regulation of cytolysis	1		RNA metabolic process	1		multicellular organismal metabolic process	1		negative regulation of defense response to virus by host	1
negative regulation of defense response to virus by host	1		RNA methylation	1		multicellular organismal response to stress	1		negative regulation of dendritic cell antigen processing and presentation	1
negative regulation of dendritic cell antigen processing and presentation	1		RNA modification	1		muscarinic acetylcholine receptor signaling pathway	1		negative regulation of dopamine receptor signaling pathway	1
negative regulation of DNA binding	1		RNA splicing, via transesterification reactions	1		muscle fiber development	1		negative regulation of endothelial cell migration	1
negative regulation of DNA damage response, signal transduction by p53 class mediator	1		S-adenosylmethionine biosynthetic process	1		muscle filament sliding	1		negative regulation of endothelial cell proliferation	1
negative regulation of DNA recombination	1		SMAD protein signal transduction	1		muscle maintenance	1		negative regulation of epidermal growth factor receptor activity	1
negative regulation of DNA repair	1		SRP-dependent cotranslational protein targeting to membrane	1		muscle thick filament assembly	1		negative regulation of epithelial cell differentiation	1
negative regulation of dopamine receptor signaling pathway	1		T cell differentiation in the thymus	1		muscle thin filament assembly	1		negative regulation of epithelial cell proliferation	1
negative regulation of endothelial cell migration	1		T cell mediated cytotoxicity	1		musculoskeletal movement	1		negative regulation of epithelial to mesenchymal transition	1
negative regulation of endothelial cell proliferation	1		T cell mediated immunity	1		musculoskeletal movement, spinal reflex action	1		negative regulation of erythrocyte differentiation	1
negative regulation of epidermal growth factor receptor activity	1		T cell proliferation	1		myelination	1		negative regulation of fat cell differentiation	1
negative regulation of epithelial cell differentiation	1		T-helper 2 type immune response	1		myelination in the peripheral nervous system	1		negative regulation of fatty acid metabolic process	1
negative regulation of epithelial cell proliferation	1		T-helper cell differentiation	1		myoblast cell fate commitment	1		negative regulation of fibrinolysis	1
negative regulation of epithelial to mesenchymal transition	1		T-tubule organization	1		myoblast cell fate determination	1		negative regulation of fibroblast growth factor receptor signaling pathway	1
negative regulation of erythrocyte differentiation	1		UDP catabolic process	1		myoblast fusion	1		negative regulation of fibroblast proliferation	1
negative regulation of fat cell differentiation	1		UDP-N-acetylgalactosamine metabolic process	1		myofibril assembly	1		negative regulation of focal adhesion formation	1
negative regulation of fatty acid metabolic process	1		UDP-N-acetylglucosamine biosynthetic process	1		myotube differentiation	1		negative regulation of follicle-stimulating hormone secretion	1
negative regulation of fibrinolysis	1		UDP-N-acetylglucosamine metabolic process	1		natriuresis	1		negative regulation of gene expression, epigenetic	1
negative regulation of fibroblast growth factor receptor signaling pathway	1		UDP-N-acetylglucosamine transport	1		negative chemotaxis	1		negative regulation of gene-specific transcription	1
negative regulation of fibroblast proliferation	1		UDP-galactose transport	1		negative regulation of ATPase activity	1		negative regulation of gluconeogenesis	1
negative regulation of focal adhesion formation	1		UDP-glucose metabolic process	1		negative regulation of B cell apoptosis	1		negative regulation of glucose import	1
negative regulation of follicle-stimulating hormone secretion	1		UDP-glucuronate biosynthetic process	1		negative regulation of B cell differentiation	1		negative regulation of glucose transport	1
negative regulation of gene expression, epigenetic	1		UDP-glucuronate metabolic process	1		negative regulation of B cell proliferation	1		negative regulation of glucosylceramide biosynthetic process	1
negative regulation of gene-specific transcription	1		acetylcholine biosynthetic process	1		negative regulation of BMP signaling pathway	1		negative regulation of glycogen biosynthetic process	1
negative regulation of gluconeogenesis	1		acetylcholine transport	1		negative regulation of CREB transcription factor activity	1		negative regulation of glycogen catabolic process	1
negative regulation of glucose import	1		acrosome formation	1		negative regulation of DNA binding	1		negative regulation of granulocyte differentiation	1
negative regulation of glucose transport	1		acrosome matrix dispersal	1		negative regulation of DNA damage response, signal transduction by p53 class mediator	1		negative regulation of growth	1
negative regulation of glucosylceramide biosynthetic process	1		actin crosslink formation	1		negative regulation of DNA recombination	1		negative regulation of heart rate	1
negative regulation of glycogen biosynthetic process	1		actin nucleation	1		negative regulation of DNA repair	1		negative regulation of helicase activity	1
negative regulation of glycogen catabolic process	1		activated T cell proliferation	1		negative regulation of I-kappaB kinase/NF-kappaB cascade	1		negative regulation of hepatocyte growth factor biosynthetic process	1
negative regulation of granulocyte differentiation	1		activation of JAK2 kinase activity	1		negative regulation of JAK-STAT cascade	1		negative regulation of heterotypic cell-cell adhesion	1
negative regulation of growth	1		activation of Rac GTPase activity	1		negative regulation of JNK cascade	1		negative regulation of histone acetylation	1
negative regulation of heart rate	1		activation of Rho GTPase activity	1		negative regulation of MAP kinase activity	1		negative regulation of hormone secretion	1
negative regulation of helicase activity	1		activation of adenylate cyclase activity by G-protein signaling pathway	1		negative regulation of MAPKKK cascade	1		negative regulation of hydrolase activity	1
negative regulation of hepatocyte growth factor biosynthetic process	1		activation of phospholipase A2 activity	1		negative regulation of MHC class II biosynthetic process	1		negative regulation of immature T cell proliferation in the thymus	1
negative regulation of heterotypic cell-cell adhesion	1		activation of phospholipase A2 activity by calcium-mediated signaling	1		negative regulation of NAD(P)H oxidase activity	1		negative regulation of immune response	1
negative regulation of histone acetylation	1		activation of phospholipase C activity by muscarinic acetylcholine receptor signaling pathway	1		negative regulation of NF-kappaB import into nucleus	1		negative regulation of inflammatory response	1
negative regulation of hormone secretion	1		activation of protein kinase B activity	1		negative regulation of NF-kappaB transcription factor activity	1		negative regulation of insulin receptor signaling pathway	1
negative regulation of hydrolase activity	1		activation of signaling protein activity involved in unfolded protein response	1		negative regulation of RNA splicing	1		negative regulation of insulin secretion	1
negative regulation of I-kappaB kinase/NF-kappaB cascade	1		activation of store-operated calcium channel activity	1		negative regulation of Rac protein signal transduction	1		negative regulation of insulin-like growth factor receptor signaling pathway	1
negative regulation of immature T cell proliferation in the thymus	1		activation-induced cell death of T cells	1		negative regulation of Ras protein signal transduction	1		negative regulation of interferon-alpha biosynthetic process	1
negative regulation of immune response	1		activin receptor signaling pathway	1		negative regulation of Rho protein signal transduction	1		negative regulation of interferon-gamma biosynthetic process	1
negative regulation of inflammatory response	1		acyl-CoA metabolic process	1		negative regulation of T cell activation	1		negative regulation of interferon-gamma production	1
negative regulation of insulin receptor signaling pathway	1		acylglycerol catabolic process	1		negative regulation of T cell cytokine production	1		negative regulation of interleukin-1 beta production	1
negative regulation of insulin secretion	1		acylglycerol homeostasis	1		negative regulation of T cell proliferation	1		negative regulation of interleukin-1 beta secretion	1
negative regulation of insulin-like growth factor receptor signaling pathway	1		adaptive immune response	1		negative regulation of TOR signaling pathway	1		negative regulation of interleukin-10 production	1
negative regulation of interferon-alpha biosynthetic process	1		adenosine catabolic process	1		negative regulation of Wnt receptor signaling pathway	1		negative regulation of interleukin-12 production	1
negative regulation of interferon-gamma biosynthetic process	1		adult feeding behavior	1		negative regulation of actin filament depolymerization	1		negative regulation of interleukin-2 biosynthetic process	1
negative regulation of interferon-gamma production	1		adult heart development	1		negative regulation of activated T cell proliferation	1		negative regulation of interleukin-2 production	1
negative regulation of interleukin-1 beta production	1		adult locomotory behavior	1		negative regulation of activin receptor signaling pathway	1		negative regulation of interleukin-4 production	1
negative regulation of interleukin-1 beta secretion	1		aging	1		negative regulation of adenosine receptor signaling pathway	1		negative regulation of interleukin-6 biosynthetic process	1
negative regulation of interleukin-10 production	1		aldosterone biosynthetic process	1		negative regulation of adiponectin secretion	1		negative regulation of interleukin-6 production	1
negative regulation of interleukin-12 production	1		alpha-beta T cell activation	1		negative regulation of alkaline phosphatase activity	1		negative regulation of interleukin-8 biosynthetic process	1
negative regulation of interleukin-2 biosynthetic process	1		alpha-ketoglutarate transport	1		negative regulation of amyloid precursor protein biosynthetic process	1		negative regulation of interleukin-8 production	1
negative regulation of interleukin-2 production	1		alveolus development	1		negative regulation of angiogenesis	1		negative regulation of intracellular transport	1
negative regulation of interleukin-4 production	1		amine biosynthetic process	1		negative regulation of anti-apoptosis	1		negative regulation of keratinocyte differentiation	1
negative regulation of interleukin-6 biosynthetic process	1		amino acid biosynthetic process	1		negative regulation of antigen processing and presentation of peptide or polysaccharide antigen via MHC class II	1		negative regulation of keratinocyte proliferation	1
negative regulation of interleukin-6 production	1		amino acid derivative metabolic process	1		negative regulation of appetite	1		negative regulation of kinase activity	1
negative regulation of interleukin-8 biosynthetic process	1		amino acid transport	1		negative regulation of axon extension	1		negative regulation of leukocyte migration	1
negative regulation of interleukin-8 production	1		amino sugar metabolic process	1		negative regulation of axonogenesis	1		negative regulation of lipid catabolic process	1
negative regulation of intracellular transport	1		aminophospholipid transport	1		negative regulation of blood coagulation	1		negative regulation of lipid metabolic process	1
negative regulation of JAK-STAT cascade	1		anagen	1		negative regulation of blood pressure	1		negative regulation of lipopolysaccharide-mediated signaling pathway	1
negative regulation of JNK cascade	1		androgen metabolic process	1		negative regulation of blood vessel endothelial cell migration	1		negative regulation of lipoprotein lipase activity	1
negative regulation of keratinocyte differentiation	1		anterior compartment specification	1		negative regulation of bone mineralization	1		negative regulation of lipoprotein metabolic process	1
negative regulation of keratinocyte proliferation	1		anterior/posterior pattern formation	1		negative regulation of bone resorption	1		negative regulation of low-density lipoprotein receptor biosynthetic process	1
negative regulation of kinase activity	1		anthranilate metabolic process	1		negative regulation of cAMP biosynthetic process	1		negative regulation of low-density lipoprotein receptor catabolic process	1
negative regulation of leukocyte migration	1		antigen processing and presentation	1		negative regulation of cGMP biosynthetic process	1		negative regulation of mRNA 3'-end processing	1
negative regulation of lipid catabolic process	1		antigen processing and presentation of exogenous peptide antigen via MHC class II	1		negative regulation of cGMP-mediated signaling	1		negative regulation of macrophage activation	1
negative regulation of lipid metabolic process	1		antigen processing and presentation, endogenous lipid antigen via MHC class Ib	1		negative regulation of calcium ion transport into cytosol	1		negative regulation of macrophage differentiation	1
negative regulation of lipopolysaccharide-mediated signaling pathway	1		antigen receptor-mediated signaling pathway	1		negative regulation of calcium ion transport via voltage-gated calcium channel activity	1		negative regulation of mammary gland epithelial cell proliferation	1
negative regulation of lipoprotein lipase activity	1		apical protein localization	1		negative regulation of calcium-dependent cell-cell adhesion	1		negative regulation of mature B cell apoptosis	1
negative regulation of lipoprotein metabolic process	1		apoptotic mitochondrial changes	1		negative regulation of cardiac muscle cell apoptosis	1		negative regulation of megakaryocyte differentiation	1
negative regulation of low-density lipoprotein receptor biosynthetic process	1		arachidonic acid metabolic process	1		negative regulation of cardiac muscle cell proliferation	1		negative regulation of membrane protein ectodomain proteolysis	1
negative regulation of low-density lipoprotein receptor catabolic process	1		arginine catabolic process	1		negative regulation of cell differentiation	1		negative regulation of microtubule polymerization	1
negative regulation of macrophage activation	1		arginine metabolic process	1		negative regulation of cell motion	1		negative regulation of mitochondrial depolarization	1
negative regulation of macrophage differentiation	1		arginyl-tRNA aminoacylation	1		negative regulation of cell size	1		negative regulation of mitosis	1
negative regulation of mammary gland epithelial cell proliferation	1		artery smooth muscle contraction	1		negative regulation of cell volume	1		negative regulation of monooxygenase activity	1
negative regulation of MAP kinase activity	1		asparagine transport	1		negative regulation of cell-matrix adhesion	1		negative regulation of muscle contraction	1
negative regulation of MAPKKK cascade	1		astrocyte development	1		negative regulation of chemokine biosynthetic process	1		negative regulation of myeloid cell apoptosis	1
negative regulation of mature B cell apoptosis	1		asymmetric protein localization	1		negative regulation of chemotaxis	1		negative regulation of myoblast differentiation	1
negative regulation of megakaryocyte differentiation	1		atrial cardiac muscle cell development	1		negative regulation of cholesterol biosynthetic process	1		negative regulation of myotube differentiation	1
negative regulation of membrane protein ectodomain proteolysis	1		atrial cardiac muscle morphogenesis	1		negative regulation of circadian sleep/wake cycle, REM sleep	1		negative regulation of nerve growth factor production	1
negative regulation of MHC class II biosynthetic process	1		auditory receptor cell fate commitment	1		negative regulation of collagen biosynthetic process	1		negative regulation of nerve growth factor receptor signaling pathway	1
negative regulation of microtubule polymerization	1		autophagic vacuole formation	1		negative regulation of cytokine biosynthetic process	1		negative regulation of neuroblast proliferation	1
negative regulation of mitochondrial depolarization	1		autophagy in response to ER overload	1		negative regulation of cytokine secretion	1		negative regulation of neuron apoptosis	1
negative regulation of mitosis	1		axon cargo transport	1		negative regulation of cytokine secretion during immune response	1		negative regulation of neuron differentiation	1
negative regulation of monooxygenase activity	1		axon ensheathment	1		negative regulation of cytokine-mediated signaling pathway	1		negative regulation of nitric oxide biosynthetic process	1
negative regulation of mRNA 3'-end processing	1		axon extension	1		negative regulation of cytolysis	1		negative regulation of nitric oxide mediated signal transduction	1
negative regulation of muscle contraction	1		basal protein localization	1		negative regulation of defense response to virus by host	1		negative regulation of nitric-oxide synthase activity	1
negative regulation of myeloid cell apoptosis	1		basic amino acid transport	1		negative regulation of dendritic cell antigen processing and presentation	1		negative regulation of nitric-oxide synthase biosynthetic process	1
negative regulation of myoblast differentiation	1		basophil activation	1		negative regulation of dopamine receptor signaling pathway	1		negative regulation of nuclear mRNA splicing, via spliceosome	1
negative regulation of myotube differentiation	1		behavioral fear response	1		negative regulation of endothelial cell migration	1		negative regulation of nuclease activity	1
negative regulation of NAD(P)H oxidase activity	1		beta-amyloid formation	1		negative regulation of endothelial cell proliferation	1		negative regulation of nucleotide metabolic process	1
negative regulation of nerve growth factor production	1		beta-amyloid metabolic process	1		negative regulation of epidermal growth factor receptor activity	1		negative regulation of oligodendrocyte differentiation	1
negative regulation of nerve growth factor receptor signaling pathway	1		bile acid biosynthetic process	1		negative regulation of epithelial cell differentiation	1		negative regulation of osteoblast differentiation	1
negative regulation of neuroblast proliferation	1		bilirubin conjugation	1		negative regulation of epithelial cell proliferation	1		negative regulation of osteoclast differentiation	1
negative regulation of neuron apoptosis	1		binding of sperm to zona pellucida	1		negative regulation of epithelial to mesenchymal transition	1		negative regulation of oxidoreductase activity	1
negative regulation of neuron differentiation	1		biotin metabolic process	1		negative regulation of erythrocyte differentiation	1		negative regulation of pathway-restricted SMAD protein phosphorylation	1
negative regulation of NF-kappaB import into nucleus	1		bleb formation	1		negative regulation of fat cell differentiation	1		negative regulation of peptidyl-tyrosine phosphorylation	1
negative regulation of NF-kappaB transcription factor activity	1		blood vessel remodeling	1		negative regulation of fatty acid metabolic process	1		negative regulation of phagocytosis	1
negative regulation of nitric oxide biosynthetic process	1		body fluid secretion	1		negative regulation of fibrinolysis	1		negative regulation of phosphatidylinositol biosynthetic process	1
negative regulation of nitric oxide mediated signal transduction	1		branched chain family amino acid biosynthetic process	1		negative regulation of fibroblast growth factor receptor signaling pathway	1		negative regulation of phosphoprotein phosphatase activity	1
negative regulation of nitric-oxide synthase activity	1		brown fat cell differentiation	1		negative regulation of fibroblast proliferation	1		negative regulation of phosphorylation	1
negative regulation of nitric-oxide synthase biosynthetic process	1		cAMP metabolic process	1		negative regulation of focal adhesion formation	1		negative regulation of plasma lipoprotein oxidation	1
negative regulation of nuclear mRNA splicing, via spliceosome	1		cGMP-mediated signaling	1		negative regulation of follicle-stimulating hormone secretion	1		negative regulation of plasma membrane long-chain fatty acid transport	1
negative regulation of nuclease activity	1		calcium ion homeostasis	1		negative regulation of gene expression, epigenetic	1		negative regulation of plasminogen activation	1
negative regulation of oligodendrocyte differentiation	1		calcium ion transport into cytosol	1		negative regulation of gene-specific transcription	1		negative regulation of platelet activation	1
negative regulation of osteoblast differentiation	1		calcium-independent cell-matrix adhesion	1		negative regulation of gluconeogenesis	1		negative regulation of programmed cell death	1
negative regulation of osteoclast differentiation	1		camera-type eye development	1		negative regulation of glucose transport	1		negative regulation of proteasomal ubiquitin-dependent protein catabolic process	1
negative regulation of oxidoreductase activity	1		carbohydrate mediated signaling	1		negative regulation of glucosylceramide biosynthetic process	1		negative regulation of protein amino acid ADP-ribosylation	1
negative regulation of pathway-restricted SMAD protein phosphorylation	1		cardiac cell differentiation	1		negative regulation of glycogen biosynthetic process	1		negative regulation of protein amino acid autophosphorylation	1
negative regulation of peptidyl-tyrosine phosphorylation	1		cardiac muscle contraction	1		negative regulation of glycogen catabolic process	1		negative regulation of protein amino acid dephosphorylation	1
negative regulation of phagocytosis	1		cardiac muscle tissue morphogenesis	1		negative regulation of granulocyte differentiation	1		negative regulation of protein amino acid glutathionylation	1
negative regulation of phosphatidylinositol biosynthetic process	1		cardiac myofibril assembly	1		negative regulation of growth	1		negative regulation of protein amino acid phosphorylation	1
negative regulation of phosphoprotein phosphatase activity	1		cardiolipin biosynthetic process	1		negative regulation of heart rate	1		negative regulation of protein catabolic process	1
negative regulation of phosphorylation	1		carnitine biosynthetic process	1		negative regulation of helicase activity	1		negative regulation of protein complex assembly	1
negative regulation of plasma lipoprotein oxidation	1		carnitine transport	1		negative regulation of hepatocyte growth factor biosynthetic process	1		negative regulation of protein export from nucleus	1
negative regulation of plasma membrane long-chain fatty acid transport	1		cartilage condensation	1		negative regulation of heterotypic cell-cell adhesion	1		negative regulation of protein kinase B signaling cascade	1
negative regulation of plasminogen activation	1		catecholamine biosynthetic process	1		negative regulation of histone acetylation	1		negative regulation of protein phosphatase type 2B activity	1
negative regulation of platelet activation	1		cell adhesion mediated by integrin	1		negative regulation of hormone secretion	1		negative regulation of protein secretion	1
negative regulation of programmed cell death	1		cell dedifferentiation	1		negative regulation of hydrolase activity	1		negative regulation of proteolysis	1
negative regulation of proteasomal ubiquitin-dependent protein catabolic process	1		cell envelope organization	1		negative regulation of immature T cell proliferation in the thymus	1		negative regulation of receptor recycling	1
negative regulation of protein amino acid ADP-ribosylation	1		cell fate specification	1		negative regulation of immune response	1		negative regulation of receptor-mediated endocytosis	1
negative regulation of protein amino acid autophosphorylation	1		cell maturation	1		negative regulation of inflammatory response	1		negative regulation of regulatory T cell differentiation	1
negative regulation of protein amino acid dephosphorylation	1		cell morphogenesis	1		negative regulation of insulin receptor signaling pathway	1		negative regulation of respiratory burst during acute inflammatory response	1
negative regulation of protein amino acid glutathionylation	1		cell motility	1		negative regulation of insulin secretion	1		negative regulation of retinoic acid receptor signaling pathway	1
negative regulation of protein amino acid phosphorylation	1		cell projection assembly	1		negative regulation of insulin-like growth factor receptor signaling pathway	1		negative regulation of retroviral genome replication	1
negative regulation of protein catabolic process	1		cell structure disassembly during apoptosis	1		negative regulation of interferon-alpha biosynthetic process	1		negative regulation of sarcomere organization	1
negative regulation of protein complex assembly	1		cell wall chitin metabolic process	1		negative regulation of interferon-gamma biosynthetic process	1		negative regulation of secretion	1
negative regulation of protein export from nucleus	1		cell-cell adhesion mediated by integrin	1		negative regulation of interferon-gamma production	1		negative regulation of signal transduction	1
negative regulation of protein kinase B signaling cascade	1		cell-cell recognition	1		negative regulation of interleukin-1 beta production	1		negative regulation of smooth muscle cell differentiation	1
negative regulation of protein phosphatase type 2B activity	1		cellular amine metabolic process	1		negative regulation of interleukin-1 beta secretion	1		negative regulation of smooth muscle cell migration	1
negative regulation of protein secretion	1		cellular amino acid and derivative metabolic process	1		negative regulation of interleukin-10 production	1		negative regulation of smooth muscle cell proliferation	1
negative regulation of proteolysis	1		cellular extravasation	1		negative regulation of interleukin-12 production	1		negative regulation of sodium ion transport	1
negative regulation of Rac protein signal transduction	1		cellular glucose homeostasis	1		negative regulation of interleukin-2 biosynthetic process	1		negative regulation of steroid hormone receptor signaling pathway	1
negative regulation of Ras protein signal transduction	1		cellular metal ion homeostasis	1		negative regulation of interleukin-2 production	1		negative regulation of stress fiber formation	1
negative regulation of receptor recycling	1		cellular phosphate ion homeostasis	1		negative regulation of interleukin-4 production	1		negative regulation of striated muscle contraction	1
negative regulation of receptor-mediated endocytosis	1		cellular pigment accumulation	1		negative regulation of interleukin-6 biosynthetic process	1		negative regulation of striated muscle development	1
negative regulation of regulatory T cell differentiation	1		cellular response to starvation	1		negative regulation of interleukin-6 production	1		negative regulation of synaptic transmission, cholinergic	1
negative regulation of respiratory burst during acute inflammatory response	1		cellular response to stimulus	1		negative regulation of interleukin-8 biosynthetic process	1		negative regulation of synaptic transmission, glutamatergic	1
negative regulation of retinoic acid receptor signaling pathway	1		centriole replication	1		negative regulation of interleukin-8 production	1		negative regulation of systemic arterial blood pressure	1
negative regulation of retroviral genome replication	1		centriole-centriole cohesion	1		negative regulation of intracellular transport	1		negative regulation of telomerase activity	1
negative regulation of Rho protein signal transduction	1		centrosome localization	1		negative regulation of keratinocyte differentiation	1		negative regulation of telomere maintenance	1
negative regulation of RNA splicing	1		cerebellum development	1		negative regulation of keratinocyte proliferation	1		negative regulation of telomere maintenance via semi-conservative replication	1
negative regulation of sarcomere organization	1		chemokine biosynthetic process	1		negative regulation of kinase activity	1		negative regulation of the force of heart contraction by chemical signal	1
negative regulation of secretion	1		chemosensory behavior	1		negative regulation of leukocyte migration	1		negative regulation of transcription factor import into nucleus	1
negative regulation of signal transduction	1		choline transport	1		negative regulation of lipid catabolic process	1		negative regulation of transcription from RNA polymerase II promoter in response to UV-induced DNA damage	1
negative regulation of smooth muscle cell differentiation	1		chondrocyte differentiation	1		negative regulation of lipid metabolic process	1		negative regulation of transcriptional preinitiation complex assembly	1
negative regulation of smooth muscle cell migration	1		chondroitin sulfate biosynthetic process	1		negative regulation of lipopolysaccharide-mediated signaling pathway	1		negative regulation of transforming growth factor beta receptor signaling pathway	1
negative regulation of smooth muscle cell proliferation	1		chondroitin sulfate proteoglycan biosynthetic process, polysaccharide chain biosynthetic process	1		negative regulation of lipoprotein lipase activity	1		negative regulation of transforming growth factor-beta1 production	1
negative regulation of sodium ion transport	1		chromatin assembly or disassembly	1		negative regulation of lipoprotein metabolic process	1		negative regulation of transforming growth factor-beta3 production	1
negative regulation of steroid hormone receptor signaling pathway	1		chromatin silencing at rDNA	1		negative regulation of low-density lipoprotein receptor biosynthetic process	1		negative regulation of translation	1
negative regulation of stress fiber formation	1		chromatin silencing at telomere	1		negative regulation of low-density lipoprotein receptor catabolic process	1		negative regulation of translational initiation	1
negative regulation of striated muscle contraction	1		chronic inflammatory response	1		negative regulation of mRNA 3'-end processing	1		negative regulation of translational initiation by iron	1
negative regulation of striated muscle development	1		chronic inflammatory response to antigenic stimulus	1		negative regulation of macrophage activation	1		negative regulation of translational initiation in response to stress	1
negative regulation of synaptic transmission, cholinergic	1		chronological cell aging	1		negative regulation of macrophage differentiation	1		negative regulation of transmission of nerve impulse	1
negative regulation of synaptic transmission, glutamatergic	1		chylomicron remnant clearance	1		negative regulation of mammary gland epithelial cell proliferation	1		negative regulation of transport	1
negative regulation of systemic arterial blood pressure	1		ciliary or flagellar motility	1		negative regulation of mature B cell apoptosis	1		negative regulation of tumor necrosis factor biosynthetic process	1
negative regulation of T cell activation	1		cis assembly of pre-catalytic spliceosome	1		negative regulation of megakaryocyte differentiation	1		negative regulation of tumor necrosis factor production	1
negative regulation of T cell cytokine production	1		clustering of voltage-gated potassium channels	1		negative regulation of membrane protein ectodomain proteolysis	1		negative regulation of tumor necrosis factor-mediated signaling pathway	1
negative regulation of T cell proliferation	1		cocaine metabolic process	1		negative regulation of microtubule polymerization	1		negative regulation of tyrosine phosphorylation of Stat3 protein	1
negative regulation of telomerase activity	1		coenzyme A biosynthetic process	1		negative regulation of mitosis	1		negative regulation of tyrosine phosphorylation of Stat5 protein	1
negative regulation of telomere maintenance	1		cofactor metabolic process	1		negative regulation of monooxygenase activity	1		negative regulation of ubiquitin-protein ligase activity	1
negative regulation of telomere maintenance via semi-conservative replication	1		cofactor transport	1		negative regulation of muscle contraction	1		negative regulation of vascular endothelial growth factor receptor signaling pathway	1
negative regulation of the force of heart contraction by chemical signal	1		collagen catabolic process	1		negative regulation of myeloid cell apoptosis	1		negative regulation of vasodilation	1
negative regulation of TOR signaling pathway	1		compartment specification	1		negative regulation of myoblast differentiation	1		negative regulation of viral genome replication	1
negative regulation of transcription factor import into nucleus	1		complement activation	1		negative regulation of myotube differentiation	1		negative regulation of viral reproduction	1
negative regulation of transcription from RNA polymerase II promoter in response to UV-induced DNA damage	1		complement activation, classical pathway	1		negative regulation of nerve growth factor production	1		negative regulation of viral transcription	1
negative regulation of transcriptional preinitiation complex assembly	1		connective tissue growth factor biosynthetic process	1		negative regulation of nerve growth factor receptor signaling pathway	1		negative regulation of virion penetration into host cell	1
negative regulation of transforming growth factor beta receptor signaling pathway	1		constitutive protein ectodomain proteolysis	1		negative regulation of neuroblast proliferation	1		nerve growth factor processing	1
negative regulation of transforming growth factor-beta1 production	1		copper ion homeostasis	1		negative regulation of neuron apoptosis	1		nerve growth factor production	1
negative regulation of transforming growth factor-beta3 production	1		copper ion import	1		negative regulation of neuron differentiation	1		nerve growth factor receptor signaling pathway	1
negative regulation of translation	1		cortisol biosynthetic process	1		negative regulation of nitric oxide biosynthetic process	1		nerve-nerve synaptic transmission	1
negative regulation of translational initiation	1		cristae formation	1		negative regulation of nitric oxide mediated signal transduction	1		neural crest cell development	1
negative regulation of translational initiation by iron	1		cuticle development	1		negative regulation of nitric-oxide synthase activity	1		neural crest cell migration	1
negative regulation of translational initiation in response to stress	1		cyclic-nucleotide-mediated signaling	1		negative regulation of nitric-oxide synthase biosynthetic process	1		neural plate anterioposterior pattern formation	1
negative regulation of transmission of nerve impulse	1		cyclooxygenase pathway	1		negative regulation of nuclear mRNA splicing, via spliceosome	1		neural tube closure	1
negative regulation of transport	1		cysteine metabolic process	1		negative regulation of nuclease activity	1		neural tube development	1
negative regulation of tumor necrosis factor biosynthetic process	1		cytochrome complex assembly	1		negative regulation of oligodendrocyte differentiation	1		neurite morphogenesis	1
negative regulation of tumor necrosis factor production	1		cytokine biosynthetic process	1		negative regulation of osteoblast differentiation	1		neuroblast proliferation	1
negative regulation of tumor necrosis factor-mediated signaling pathway	1		cytokine metabolic process	1		negative regulation of osteoclast differentiation	1		neurofilament bundle assembly	1
negative regulation of tyrosine phosphorylation of Stat3 protein	1		cytokine production	1		negative regulation of oxidoreductase activity	1		neurological system process	1
negative regulation of tyrosine phosphorylation of Stat5 protein	1		cytokine production during immune response	1		negative regulation of pathway-restricted SMAD protein phosphorylation	1		neurological system process involved in regulation of systemic arterial blood pressure	1
negative regulation of ubiquitin-protein ligase activity	1		cytokine secretion	1		negative regulation of peptidyl-tyrosine phosphorylation	1		neuromuscular junction development	1
negative regulation of vascular endothelial growth factor receptor signaling pathway	1		cytoplasmic mRNA processing body assembly	1		negative regulation of phagocytosis	1		neuromuscular process	1
negative regulation of vasodilation	1		cytoplasmic microtubule organization	1		negative regulation of phosphoprotein phosphatase activity	1		neuromuscular process controlling posture	1
negative regulation of viral genome replication	1		cytoplasmic sequestering of protein	1		negative regulation of phosphorylation	1		neuron adhesion	1
negative regulation of viral reproduction	1		cytoplasmic sequestering of transcription factor	1		negative regulation of plasma lipoprotein oxidation	1		neuron apoptosis	1
negative regulation of viral transcription	1		cytosol to ER transport	1		negative regulation of plasma membrane long-chain fatty acid transport	1		neuron development	1
negative regulation of virion penetration into host cell	1		cytosolic calcium ion homeostasis	1		negative regulation of plasminogen activation	1		neuron fate commitment	1
negative regulation of Wnt receptor signaling pathway	1		cytosolic calcium ion transport	1		negative regulation of programmed cell death	1		neuron migration	1
nerve growth factor processing	1		dADP biosynthetic process	1		negative regulation of proteasomal ubiquitin-dependent protein catabolic process	1		neuron remodeling	1
nerve growth factor production	1		defense response to Gram-positive bacterium	1		negative regulation of protein amino acid ADP-ribosylation	1		neuronal ion channel clustering	1
nerve growth factor receptor signaling pathway	1		defense response to fungus	1		negative regulation of protein amino acid autophosphorylation	1		neuropeptide signaling pathway	1
nerve-nerve synaptic transmission	1		defense response to protozoan	1		negative regulation of protein amino acid dephosphorylation	1		neuroprotection	1
neural crest cell development	1		dendrite morphogenesis	1		negative regulation of protein amino acid glutathionylation	1		neurotransmitter biosynthetic process	1
neural crest cell migration	1		deoxyribonucleoside catabolic process	1		negative regulation of protein amino acid phosphorylation	1		neurotransmitter catabolic process	1
neural plate anterioposterior pattern formation	1		dephosphorylation	1		negative regulation of protein catabolic process	1		neurotransmitter metabolic process	1
neural tube closure	1		dermatan sulfate biosynthetic process	1		negative regulation of protein complex assembly	1		neurotransmitter secretion	1
neural tube development	1		dermatan sulfate proteoglycan biosynthetic process	1		negative regulation of protein export from nucleus	1		neurotransmitter transport	1
neurite morphogenesis	1		dermatan sulfate proteoglycan biosynthetic process, polysaccharide chain biosynthetic process	1		negative regulation of protein kinase B signaling cascade	1		neurotransmitter uptake	1
neuroblast proliferation	1		desensitization of G-protein coupled receptor protein signaling pathway by arrestin	1		negative regulation of protein phosphatase type 2B activity	1		neutral amino acid transport	1
neurological system process	1		detection of bacterium	1		negative regulation of protein secretion	1		neutrophil activation	1
neurological system process involved in regulation of systemic arterial blood pressure	1		detection of biotic stimulus	1		negative regulation of proteolysis	1		neutrophil apoptosis	1
neuromuscular junction development	1		detection of chemical stimulus	1		negative regulation of receptor recycling	1		neutrophil chemotaxis	1
neuromuscular process	1		detection of chemical stimulus involved in sensory perception of bitter taste	1		negative regulation of receptor-mediated endocytosis	1		neutrophil degranulation	1
neuromuscular process controlling posture	1		detection of glucose	1		negative regulation of regulatory T cell differentiation	1		neutrophil mediated immunity	1
neuron adhesion	1		detection of light stimulus involved in visual perception	1		negative regulation of respiratory burst during acute inflammatory response	1		nitric oxide biosynthetic process	1
neuron apoptosis	1		detection of mechanical stimulus	1		negative regulation of retinoic acid receptor signaling pathway	1		nitric oxide homeostasis	1
neuron development	1		detection of mechanical stimulus involved in sensory perception of sound	1		negative regulation of retroviral genome replication	1		nitric oxide mediated signal transduction	1
neuron fate commitment	1		detection of molecule of bacterial origin	1		negative regulation of sarcomere organization	1		nitric oxide transport	1
neuron migration	1		detection of muramyl dipeptide	1		negative regulation of secretion	1		non-lytic virus budding	1
neuron remodeling	1		detection of oxygen	1		negative regulation of signal transduction	1		norepinephrine biosynthetic process	1
neuronal ion channel clustering	1		detection of stimulus	1		negative regulation of smooth muscle cell differentiation	1		nuclear envelope organization	1
neuropeptide signaling pathway	1		detection of tumor cell	1		negative regulation of smooth muscle cell migration	1		nuclear export	1
neuroprotection	1		detection of visible light	1		negative regulation of smooth muscle cell proliferation	1		nuclear fragmentation during apoptosis	1
neurotransmitter biosynthetic process	1		determination of anterior/posterior axis, embryo	1		negative regulation of sodium ion transport	1		nuclear mRNA 3'-splice site recognition	1
neurotransmitter catabolic process	1		di-, tri-valent inorganic cation transport	1		negative regulation of steroid hormone receptor signaling pathway	1		nuclear migration	1
neurotransmitter metabolic process	1		diacylglycerol biosynthetic process	1		negative regulation of stress fiber formation	1		nuclear pore complex assembly	1
neurotransmitter secretion	1		diacylglycerol metabolic process	1		negative regulation of striated muscle contraction	1		nuclear pore distribution	1
neurotransmitter transport	1		diadenosine polyphosphate catabolic process	1		negative regulation of striated muscle development	1		nuclear pore organization	1
neurotransmitter uptake	1		dolichol-linked oligosaccharide biosynthetic process	1		negative regulation of synaptic transmission, cholinergic	1		nucleobase transport	1
neutrophil apoptosis	1		dorsal spinal cord development	1		negative regulation of synaptic transmission, glutamatergic	1		nucleoside metabolic process	1
neutrophil mediated immunity	1		drug transport	1		negative regulation of systemic arterial blood pressure	1		nucleoside transport	1
nitric oxide biosynthetic process	1		ear development	1		negative regulation of telomerase activity	1		nucleoside triphosphate catabolic process	1
nitric oxide homeostasis	1		ectoderm and mesoderm interaction	1		negative regulation of telomere maintenance	1		nucleosome disassembly	1
nitric oxide mediated signal transduction	1		embryonic arm morphogenesis	1		negative regulation of telomere maintenance via semi-conservative replication	1		nucleosome mobilization	1
nitric oxide transport	1		embryonic digit morphogenesis	1		negative regulation of the force of heart contraction by chemical signal	1		nucleosome positioning	1
non-lytic virus budding	1		embryonic eye morphogenesis	1		negative regulation of transcription factor import into nucleus	1		nucleotide metabolic process	1
norepinephrine biosynthetic process	1		embryonic foregut morphogenesis	1		negative regulation of transcription from RNA polymerase II promoter in response to UV-induced DNA damage	1		nucleotide phosphorylation	1
Notch receptor processing	1		embryonic heart tube anterior/posterior pattern formation	1		negative regulation of transcriptional preinitiation complex assembly	1		nucleotide-excision repair	1
Notch signaling pathway	1		embryonic hindlimb morphogenesis	1		negative regulation of transforming growth factor beta receptor signaling pathway	1		nucleotide-excision repair, DNA duplex unwinding	1
nuclear envelope organization	1		embryonic skeletal joint morphogenesis	1		negative regulation of transforming growth factor-beta1 production	1		nucleotide-excision repair, DNA incision	1
nuclear export	1		enamel mineralization	1		negative regulation of transforming growth factor-beta3 production	1		nucleotide-excision repair, DNA incision, 3'-to lesion	1
nuclear fragmentation during apoptosis	1		endocardium formation	1		negative regulation of translation	1		nucleotide-excision repair, DNA incision, 5'-to lesion	1
[truncated: 1,035 more rows]
